# Supplementary material for: Predicting postoperative peritoneal metastasis in gastric cancer with serosal invasion using a collagen nomogram
Source: Nat Commun. 2021 Jan 8;12:179. doi: 10.1038/s41467-020-20429-0 (PMC7794254; doi:10.1038/s41467-020-20429-0)
Supplement: Supplementary file 4 — Supplementary Data 1 [file 41467_2020_20429_MOESM4_ESM.xlsx]

## Sheet: Table 1_Training cohort
ID	BMI	CEA	CA199	location	size	Lauren	differentiation	Nstage	Chemotherapy	Collagen
001	Low	Normal	Elevated	Cardia	<4cm	Intestinal	Poor	N1	No	0.572844
002	Low	Normal	Normal	Antrum	<4cm	Diffuse or mixed	Poor	N0	Yes	0.0743735
003	Low	Normal	Normal	Cardia	≥4cm	Intestinal	Moderate	N0	Yes	0.0194011
004	High	Elevated	Normal	Cardia	≥4cm	Diffuse or mixed	Poor	N1	Yes	0.169635
005	Low	Normal	Elevated	Antrum	≥4cm	Diffuse or mixed	Undifferentiated	N1	Yes	0.0558675
006	Low	Normal	Normal	Cardia	<4cm	Intestinal	Undifferentiated	N0	Yes	-0.137902
007	High	Normal	Normal	Antrum	<4cm	Intestinal	Moderate	N0	Yes	0.529887
008	Low	Elevated	Normal	Body	<4cm	Diffuse or mixed	Poor	N0	Yes	0.193159
009	Low	Elevated	Normal	Antrum	<4cm	Diffuse or mixed	Poor	N1	Yes	-0.767757
010	High	Elevated	Normal	Antrum	≥4cm	Diffuse or mixed	Undifferentiated	N1	No	0.39682
011	Low	Normal	Normal	Cardia	≥4cm	Diffuse or mixed	Poor	N0	No	-0.72794
012	High	Normal	Normal	Antrum	<4cm	Diffuse or mixed	Poor	N1	Yes	-0.695955
013	Low	Normal	Elevated	Antrum	≥4cm	Diffuse or mixed	Poor	N0	No	-0.754822
014	Low	Elevated	Normal	Antrum	<4cm	Diffuse or mixed	Undifferentiated	N1	Yes	-1.21016
015	High	Normal	Normal	Antrum	<4cm	Diffuse or mixed	Poor	N2	Yes	-0.317298
016	Low	Normal	Normal	Antrum	<4cm	Intestinal	Poor	N2	Yes	-0.423998
017	Low	Normal	Normal	Antrum	<4cm	Diffuse or mixed	Poor	N2	Yes	-0.285105
018	Low	Normal	Normal	Body	<4cm	Diffuse or mixed	Moderate	N0	No	-0.318548
019	Low	Normal	Elevated	Antrum	≥4cm	Diffuse or mixed	Poor	N2	No	-0.5477
020	High	Normal	Normal	Antrum	<4cm	Diffuse or mixed	Undifferentiated	N0	Yes	-0.42888
021	Low	Normal	Normal	Antrum	<4cm	Diffuse or mixed	Poor	N2	Yes	-0.324878
022	High	Elevated	Elevated	Antrum	<4cm	Intestinal	Well	N1	Yes	0.320055
023	Low	Normal	Normal	Body	≥4cm	Intestinal	Well	Nb	Yes	0.269816
024	Low	Elevated	Normal	Body	<4cm	Diffuse or mixed	Poor	N2	Yes	0.492469
025	Low	Normal	Normal	Body	≥4cm	Intestinal	Moderate	N0	Yes	0.50716
026	Low	Elevated	Elevated	Antrum	≥4cm	Diffuse or mixed	Poor	N3	Yes	0.42523
027	Low	Normal	Normal	Body	≥4cm	Diffuse or mixed	Poor	N0	Yes	0.093486
028	Low	Normal	Normal	Antrum	<4cm	Diffuse or mixed	Undifferentiated	N0	Yes	-0.0650558
029	High	Normal	Normal	Antrum	≥4cm	Diffuse or mixed	Poor	N0	No	0.0848095
030	High	Elevated	Elevated	Antrum	<4cm	Diffuse or mixed	Poor	N0	Yes	-0.0242857
031	Low	Normal	Normal	Body	<4cm	Intestinal	Well	N0	Yes	-0.0271498
032	Low	Normal	Normal	Antrum	<4cm	Diffuse or mixed	Poor	N1	Yes	-0.24114
033	High	Normal	Elevated	Cardia	<4cm	Diffuse or mixed	Poor	N0	Yes	-0.119911
034	Low	Normal	Normal	Cardia	<4cm	Diffuse or mixed	Poor	N2	Yes	0.095012
035	Low	Elevated	Elevated	Cardia	≥4cm	Intestinal	Moderate	N0	Yes	0.176181
036	Low	Elevated	Normal	Antrum	≥4cm	Diffuse or mixed	Undifferentiated	N3	Yes	-0.0109858
037	Low	Normal	Normal	Antrum	<4cm	Intestinal	Well	N0	Yes	-0.385455
038	High	Normal	Normal	Cardia	<4cm	Diffuse or mixed	Poor	N2	Yes	-0.101217
039	Low	Normal	Normal	Antrum	≥4cm	Intestinal	Moderate	N0	Yes	-0.0476182
040	High	Elevated	Normal	Antrum	<4cm	Intestinal	Well	N1	No	-0.0568306
041	Low	Elevated	Normal	Antrum	≥4cm	Intestinal	Moderate	N1	Yes	0.100222
042	Low	Elevated	Normal	Antrum	<4cm	Intestinal	Moderate	N3	No	-0.643464
043	Low	Normal	Normal	Antrum	<4cm	Intestinal	Moderate	N1	Yes	0.255976
044	Low	Elevated	Normal	Antrum	<4cm	Diffuse or mixed	Undifferentiated	N2	Yes	0.141436
045	Low	Normal	Elevated	Antrum	<4cm	Diffuse or mixed	Poor	N1	Yes	0.436878
046	Low	Normal	Normal	Cardia	<4cm	Diffuse or mixed	Undifferentiated	N0	No	0.464607
047	Low	Normal	Normal	Antrum	≥4cm	Diffuse or mixed	Poor	N1	No	0.0798655
048	Low	Normal	Elevated	Antrum	≥4cm	Diffuse or mixed	Moderate	N1	Yes	-0.820538
049	Low	Normal	Normal	Body	≥4cm	Intestinal	Moderate	N0	Yes	0.526699
050	Low	Normal	Normal	Body	<4cm	Diffuse or mixed	Undifferentiated	N0	Yes	-0.00471598
051	Low	Normal	Normal	Antrum	<4cm	Diffuse or mixed	Poor	N1	Yes	0.4102
052	Low	Elevated	Normal	Cardia	≥4cm	Diffuse or mixed	Well	N0	Yes	-0.194689
053	High	Normal	Elevated	Antrum	<4cm	Intestinal	Moderate	N0	Yes	-1.04528
054	Low	Elevated	Elevated	Antrum	<4cm	Diffuse or mixed	Poor	N3	Yes	-0.330975
055	Low	Normal	Normal	Antrum	<4cm	Diffuse or mixed	Undifferentiated	N1	Yes	0.19391
056	High	Normal	Normal	Antrum	≥4cm	Intestinal	Moderate	N1	No	0.116858
057	High	Normal	Normal	Antrum	<4cm	Intestinal	Moderate	N0	Yes	-0.247538
058	Low	Normal	Normal	Body	<4cm	Intestinal	Well	N1	Yes	-0.293687
059	Low	Normal	Normal	Antrum	≥4cm	Diffuse or mixed	Poor	N0	Yes	-0.369894
060	Low	Elevated	Elevated	Antrum	<4cm	Diffuse or mixed	Undifferentiated	N1	Yes	0.0159914
061	High	Normal	Normal	Body	<4cm	Diffuse or mixed	Undifferentiated	N2	Yes	-0.182982
062	Low	Normal	Normal	Antrum	<4cm	Intestinal	Moderate	N0	Yes	-0.892117
063	Low	Normal	Normal	Antrum	<4cm	Diffuse or mixed	Moderate	N0	Yes	-1.65405
064	Low	Normal	Elevated	Antrum	≥4cm	Diffuse or mixed	Poor	Nb	Yes	-0.765933
065	Low	Elevated	Normal	Cardia	<4cm	Intestinal	Well	N0	No	0.706783
066	Low	Normal	Elevated	Antrum	<4cm	Intestinal	Poor	N2	Yes	-0.269783
067	Low	Normal	Normal	Body	≥4cm	Intestinal	Poor	N1	No	-0.0772887
068	Low	Normal	Elevated	Body	<4cm	Diffuse or mixed	Undifferentiated	N0	Yes	-0.0530246
069	High	Normal	Normal	Cardia	<4cm	Diffuse or mixed	Poor	N2	Yes	-0.0792609
070	High	Normal	Normal	Body	≥4cm	Intestinal	Moderate	N0	No	0.204472
071	Low	Normal	Normal	Antrum	<4cm	Diffuse or mixed	Poor	N0	Yes	-0.00755049
072	Low	Normal	Normal	Antrum	<4cm	Diffuse or mixed	Moderate	N0	Yes	-0.625648
073	Low	Elevated	Normal	Antrum	≥4cm	Intestinal	Moderate	N2	Yes	-1.01752
074	Low	Normal	Normal	Body	<4cm	Intestinal	Moderate	N2	Yes	0.234358
075	Low	Normal	Normal	Antrum	<4cm	Diffuse or mixed	Poor	N0	No	-0.417426
076	Low	Normal	Normal	Body	≥4cm	Intestinal	Moderate	N1	No	-0.730908
077	Low	Normal	Normal	Cardia	≥4cm	Intestinal	Moderate	N0	No	-0.650964
078	Low	Normal	Normal	Cardia	≥4cm	Intestinal	Moderate	N0	Yes	-0.184969
079	Low	Normal	Normal	Body	≥4cm	Diffuse or mixed	Poor	Nb	Yes	0.688406
080	Low	Elevated	Normal	Antrum	≥4cm	Diffuse or mixed	Poor	N1	Yes	-1.23335
081	Low	Normal	Elevated	Antrum	≥4cm	Diffuse or mixed	Poor	N0	Yes	-1.03607
082	Low	Normal	Normal	Antrum	≥4cm	Diffuse or mixed	Moderate	N1	Yes	-0.666504
083	Low	Normal	Normal	Antrum	≥4cm	Intestinal	Moderate	N2	No	-0.467908
084	Low	Normal	Normal	Antrum	≥4cm	Intestinal	Moderate	N3	Yes	-0.233808
085	Low	Normal	Normal	Cardia	≥4cm	Diffuse or mixed	Poor	N1	Yes	-0.322641
086	Low	Normal	Elevated	Antrum	<4cm	Intestinal	Moderate	N0	Yes	0.155995
087	Low	Normal	Elevated	Antrum	≥4cm	Diffuse or mixed	Undifferentiated	N0	No	-0.679084
088	Low	Normal	Normal	Body	<4cm	Diffuse or mixed	Undifferentiated	N2	Yes	-0.589089
089	High	Elevated	Normal	Antrum	≥4cm	Diffuse or mixed	Undifferentiated	N0	Yes	-0.0607802
090	Low	Elevated	Normal	Body	<4cm	Intestinal	Poor	N3	No	0.0222749
091	Low	Normal	Normal	Cardia	<4cm	Intestinal	Moderate	N0	Yes	-0.859491
092	Low	Normal	Normal	Cardia	<4cm	Intestinal	Poor	N0	No	0.00688283
093	Low	Normal	Normal	Antrum	≥4cm	Diffuse or mixed	Poor	N1	Yes	-0.351699
094	Low	Elevated	Normal	Cardia	<4cm	Intestinal	Moderate	N0	Yes	-0.0753165
095	Low	Normal	Normal	Antrum	≥4cm	Intestinal	Moderate	Nb	Yes	-0.793958
096	Low	Elevated	Normal	Cardia	<4cm	Intestinal	Moderate	N0	Yes	-0.488017
097	Low	Normal	Normal	Antrum	<4cm	Diffuse or mixed	Poor	N2	Yes	0.0502129
098	High	Normal	Elevated	Antrum	<4cm	Diffuse or mixed	Poor	N1	Yes	-0.689562
099	High	Normal	Normal	Body	≥4cm	Diffuse or mixed	Undifferentiated	Nb	No	0.369388
100	Low	Normal	Normal	Antrum	≥4cm	Diffuse or mixed	Undifferentiated	N2	No	0.548269
101	Low	Elevated	Normal	Antrum	≥4cm	Diffuse or mixed	Undifferentiated	N2	Yes	-0.120486
102	Low	Elevated	Normal	Antrum	≥4cm	Intestinal	Moderate	N0	Yes	0.227779
103	Low	Elevated	Normal	Cardia	≥4cm	Diffuse or mixed	Undifferentiated	Nb	Yes	0.364275
104	Low	Normal	Normal	Antrum	<4cm	Diffuse or mixed	Undifferentiated	Nb	No	-0.221248
105	High	Normal	Normal	Body	<4cm	Intestinal	Poor	N2	Yes	0.429152
106	High	Normal	Normal	Body	≥4cm	Diffuse or mixed	Poor	N1	Yes	0.766667
107	Low	Elevated	Elevated	Antrum	≥4cm	Diffuse or mixed	Poor	N1	Yes	-0.0527133
108	Low	Normal	Normal	Antrum	≥4cm	Intestinal	Well	N0	No	0.592608
109	High	Normal	Normal	Cardia	<4cm	Diffuse or mixed	Poor	N3	No	0.0319583
110	Low	Normal	Normal	Antrum	<4cm	Diffuse or mixed	Undifferentiated	N3	Yes	-0.0135405
111	High	Normal	Normal	Body	≥4cm	Diffuse or mixed	Undifferentiated	N2	Yes	0.500288
112	Low	Normal	Elevated	Cardia	≥4cm	Diffuse or mixed	Undifferentiated	N0	Yes	-0.334919
113	Low	Normal	Normal	Antrum	≥4cm	Diffuse or mixed	Undifferentiated	N3	Yes	0.0595714
114	Low	Normal	Normal	Antrum	≥4cm	Diffuse or mixed	Undifferentiated	N2	Yes	-0.0464137
115	Low	Elevated	Normal	Cardia	≥4cm	Intestinal	Well	N2	No	0.2833
116	Low	Normal	Normal	Antrum	<4cm	Diffuse or mixed	Undifferentiated	N0	No	-0.513476
117	Low	Elevated	Normal	Antrum	≥4cm	Diffuse or mixed	Undifferentiated	N1	Yes	0.762081
118	High	Normal	Normal	Body	≥4cm	Diffuse or mixed	Undifferentiated	Nb	No	0.493809
119	High	Normal	Normal	Cardia	≥4cm	Diffuse or mixed	Poor	N2	Yes	-0.0283661
120	Low	Normal	Normal	Antrum	<4cm	Diffuse or mixed	Poor	N3	Yes	-0.114759
121	High	Normal	Normal	Body	≥4cm	Intestinal	Poor	N2	Yes	-0.689184
122	Low	Normal	Normal	Antrum	≥4cm	Diffuse or mixed	Poor	N3	No	-0.761589
123	Low	Elevated	Elevated	Antrum	≥4cm	Intestinal	Well	Nb	No	-0.435974
124	Low	Elevated	Normal	Antrum	≥4cm	Intestinal	Poor	N2	Yes	0.691527
125	Low	Elevated	Elevated	Body	≥4cm	Diffuse or mixed	Poor	N3	Yes	0.851485
126	Low	Elevated	Normal	Antrum	≥4cm	Diffuse or mixed	Undifferentiated	Nb	Yes	0.027932
127	Low	Normal	Normal	Body	≥4cm	Diffuse or mixed	Poor	N1	Yes	0.115185
128	Low	Normal	Normal	Antrum	≥4cm	Diffuse or mixed	Poor	N3	Yes	-0.0189121
129	Low	Normal	Elevated	Body	≥4cm	Diffuse or mixed	Moderate	N3	No	0.56089
130	High	Elevated	Normal	Body	≥4cm	Diffuse or mixed	Undifferentiated	N3	No	0.0927165
131	Low	Normal	Normal	Cardia	≥4cm	Diffuse or mixed	Poor	Nb	No	0.460072
132	Low	Elevated	Elevated	Cardia	<4cm	Intestinal	Poor	N2	No	0.75213
133	Low	Normal	Elevated	Antrum	≥4cm	Diffuse or mixed	Poor	N3	Yes	0.195494
134	Low	Normal	Normal	Antrum	≥4cm	Diffuse or mixed	Poor	N2	Yes	0.337082
135	Low	Normal	Elevated	Body	≥4cm	Diffuse or mixed	Undifferentiated	Nb	Yes	0.552903
136	High	Normal	Elevated	Antrum	≥4cm	Diffuse or mixed	Poor	N3	Yes	0.522768
137	Low	Normal	Normal	Body	≥4cm	Diffuse or mixed	Poor	Nb	Yes	0.856252
138	High	Elevated	Normal	Body	≥4cm	Diffuse or mixed	Poor	N1	Yes	0.750127
139	Low	Normal	Elevated	Body	≥4cm	Diffuse or mixed	Poor	N2	Yes	1.23468
140	Low	Normal	Normal	Antrum	≥4cm	Diffuse or mixed	Poor	N1	Yes	0.778064
141	Low	Normal	Normal	Body	≥4cm	Diffuse or mixed	Undifferentiated	N3	Yes	0.208576
142	Low	Elevated	Normal	Body	≥4cm	Intestinal	Poor	N3	No	0.686688
143	High	Normal	Elevated	Body	≥4cm	Diffuse or mixed	Poor	N3	No	0.852111
144	Low	Normal	Normal	Antrum	≥4cm	Diffuse or mixed	Poor	N1	No	0.472678
145	Low	Normal	Normal	Body	<4cm	Diffuse or mixed	Poor	N1	No	0.202924
146	High	Elevated	Normal	Cardia	<4cm	Diffuse or mixed	Poor	N2	Yes	0.410507
147	Low	Normal	Normal	Antrum	≥4cm	Intestinal	Moderate	N3	Yes	0.636802
148	Low	Normal	Elevated	Antrum	≥4cm	Intestinal	Poor	N2	Yes	0.465709
149	Low	Normal	Normal	Antrum	≥4cm	Intestinal	Poor	N3	Yes	0.69863
150	Low	Normal	Normal	Body	<4cm	Diffuse or mixed	Poor	N2	Yes	0.585511
151	High	Elevated	Normal	Antrum	<4cm	Intestinal	Poor	N1	Yes	-0.385045
152	Low	Elevated	Normal	Antrum	<4cm	Diffuse or mixed	Poor	N3	No	-0.171952
153	Low	Normal	Normal	Antrum	<4cm	Diffuse or mixed	Poor	N1	Yes	-0.7452
154	Low	Normal	Normal	Antrum	≥4cm	Diffuse or mixed	Undifferentiated	N0	Yes	-1.09223
155	Low	Normal	Normal	Body	<4cm	Diffuse or mixed	Poor	N1	Yes	-0.0307664
156	High	Elevated	Normal	Body	≥4cm	Intestinal	Poor	N3	Yes	-0.201781
157	Low	Elevated	Normal	Body	≥4cm	Diffuse or mixed	Undifferentiated	N3	Yes	0.487716
158	Low	Normal	Elevated	Cardia	≥4cm	Diffuse or mixed	Undifferentiated	N3	Yes	0.149874
159	High	Normal	Normal	Body	≥4cm	Intestinal	Poor	N3	Yes	0.196346
160	Low	Normal	Elevated	Antrum	≥4cm	Diffuse or mixed	Poor	N3	No	0.252724
161	Low	Normal	Normal	Antrum	≥4cm	Diffuse or mixed	Undifferentiated	Nb	Yes	-0.0765613
162	Low	Normal	Elevated	Antrum	≥4cm	Diffuse or mixed	Undifferentiated	N3	Yes	0.0717005
163	Low	Normal	Elevated	Antrum	≥4cm	Diffuse or mixed	Poor	N0	No	0.0967022
164	Low	Elevated	Normal	Antrum	≥4cm	Diffuse or mixed	Undifferentiated	Nb	Yes	0.221015
165	High	Elevated	Normal	Cardia	≥4cm	Diffuse or mixed	Poor	Nb	Yes	0.20592
166	Low	Normal	Normal	Antrum	<4cm	Intestinal	Poor	N1	Yes	0.161126
167	Low	Elevated	Normal	Antrum	≥4cm	Intestinal	Moderate	N0	Yes	0.175372
168	Low	Elevated	Elevated	Body	≥4cm	Diffuse or mixed	Poor	Nb	Yes	0.0130539
169	Low	Normal	Normal	Antrum	≥4cm	Intestinal	Moderate	N3	Yes	-0.109699
170	Low	Elevated	Normal	Cardia	≥4cm	Intestinal	Poor	N2	Yes	0.114457
171	Low	Normal	Normal	Cardia	<4cm	Intestinal	Poor	N1	No	-0.186799
172	High	Normal	Normal	Body	≥4cm	Diffuse or mixed	Undifferentiated	Nb	Yes	0.526067
173	Low	Normal	Normal	Cardia	≥4cm	Intestinal	Poor	N3	No	0.312406
174	High	Elevated	Elevated	Antrum	≥4cm	Diffuse or mixed	Poor	Nb	Yes	-0.45321
175	Low	Elevated	Elevated	Antrum	≥4cm	Intestinal	Poor	Nb	No	0.289684
176	Low	Normal	Normal	Antrum	<4cm	Diffuse or mixed	Undifferentiated	Nb	Yes	0.168656
177	High	Normal	Normal	Antrum	<4cm	Intestinal	Moderate	N3	No	-0.216954
178	High	Elevated	Normal	Antrum	<4cm	Diffuse or mixed	Undifferentiated	Nb	Yes	-0.0447597
179	High	Normal	Elevated	Body	<4cm	Diffuse or mixed	Undifferentiated	Nb	Yes	-0.191185
180	Low	Normal	Normal	Cardia	≥4cm	Diffuse or mixed	Poor	Nb	No	0.0326204
181	Low	Normal	Normal	Body	<4cm	Intestinal	Poor	Nb	Yes	0.227628
182	Low	Normal	Elevated	Cardia	≥4cm	Intestinal	Moderate	N3	Yes	-0.0527507
183	High	Normal	Normal	Antrum	<4cm	Diffuse or mixed	Undifferentiated	N1	No	0.442895
184	Low	Elevated	Normal	Antrum	≥4cm	Diffuse or mixed	Undifferentiated	N1	Yes	-0.0366214
185	Low	Normal	Normal	Antrum	≥4cm	Diffuse or mixed	Undifferentiated	N1	Yes	0.431554
186	High	Elevated	Elevated	Cardia	≥4cm	Intestinal	Poor	Nb	Yes	0.284199
187	Low	Normal	Normal	Cardia	<4cm	Intestinal	Poor	N1	No	0.562947
188	Low	Normal	Elevated	Body	<4cm	Diffuse or mixed	Poor	Nb	Yes	0.420852
189	High	Normal	Elevated	Body	<4cm	Diffuse or mixed	Poor	Nb	Yes	0.659306
190	Low	Elevated	Elevated	Cardia	≥4cm	Intestinal	Moderate	N1	Yes	0.0578393
191	Low	Elevated	Normal	Antrum	≥4cm	Diffuse or mixed	Undifferentiated	N0	No	0.479432
192	High	Elevated	Normal	Antrum	≥4cm	Diffuse or mixed	Undifferentiated	N2	Yes	0.625298
193	High	Normal	Normal	Antrum	≥4cm	Intestinal	Poor	N3	Yes	0.731914
194	Low	Normal	Elevated	Body	≥4cm	Intestinal	Poor	N3	No	0.11399
195	Low	Normal	Normal	Cardia	≥4cm	Diffuse or mixed	Poor	N2	Yes	0.803393
196	Low	Normal	Normal	Body	<4cm	Diffuse or mixed	Undifferentiated	N3	Yes	0.360087
197	Low	Elevated	Elevated	Cardia	≥4cm	Diffuse or mixed	Undifferentiated	N3	No	0.451162
198	Low	Normal	Normal	Cardia	≥4cm	Intestinal	Poor	N3	No	0.0439826

## Sheet: Table 1_Validation cohort
ID	BMI	CEA	CA199	location	size	Lauren	differentiation	Nstage	Chemotherapy	Collagen
001	Low	Elevated	Normal	Antrum	≥4cm	Diffuse or mixed	Poor	N3a	Yes	-0.19701
002	Low	Normal	Normal	Body	<4cm	Intestinal	Moderate	N3a	No	-0.127095
003	Low	Elevated	Normal	Antrum	≥4cm	Diffuse or mixed	Poor	N2	Yes	0.0716104
004	Low	Elevated	Normal	Antrum	<4cm	Intestinal	Moderate	N3a	Yes	-0.169446
005	Low	Normal	Normal	Antrum	<4cm	Diffuse or mixed	Undifferentiated	N2	Yes	0.0450886
006	Low	Normal	Normal	Antrum	<4cm	Diffuse or mixed	Undifferentiated	N2	Yes	-0.0448613
007	High	Normal	Normal	Antrum	≥4cm	Intestinal	Moderate	N0	Yes	0.040681
008	Low	Normal	Normal	Antrum	≥4cm	Diffuse or mixed	Undifferentiated	N2	Yes	0.195515
009	Low	Normal	Elevated	Cardia	≥4cm	Diffuse or mixed	Moderate	N2	No	-0.228045
010	Low	Normal	Normal	Cardia	<4cm	Diffuse or mixed	Undifferentiated	N0	Yes	-0.336802
011	Low	Normal	Elevated	Body	<4cm	Diffuse or mixed	Undifferentiated	N2	Yes	-0.114034
012	High	Normal	Normal	Cardia	≥4cm	Diffuse or mixed	Undifferentiated	N0	No	0.22105
013	Low	Elevated	Normal	Cardia	≥4cm	Intestinal	Moderate	N1	Yes	0.262369
014	Low	Normal	Normal	Antrum	≥4cm	Diffuse or mixed	Undifferentiated	N3a	No	0.0102518
015	High	Normal	Normal	Antrum	≥4cm	Diffuse or mixed	Poor	N2	No	-0.0169578
016	High	Normal	Normal	Antrum	≥4cm	Diffuse or mixed	Undifferentiated	N2	Yes	-0.0309406
017	Low	Normal	Normal	Body	≥4cm	Intestinal	Poor	N3a	No	0.266292
018	Low	Elevated	Normal	Antrum	≥4cm	Diffuse or mixed	Poor	N3b	No	0.0224859
019	High	Normal	Normal	Cardia	≥4cm	Intestinal	Poor	N3a	Yes	0.134422
020	Low	Normal	Normal	Cardia	≥4cm	Intestinal	Moderate	N2	No	0.165063
021	High	Normal	Normal	Cardia	≥4cm	Diffuse or mixed	Poor	N0	No	-0.0317694
022	High	Elevated	Normal	Cardia	≥4cm	Diffuse or mixed	Undifferentiated	N3a	Yes	0.220754
023	Low	Normal	Elevated	Cardia	≥4cm	Diffuse or mixed	Undifferentiated	N3a	No	-0.141712
024	Low	Normal	Elevated	Body	≥4cm	Diffuse or mixed	Undifferentiated	N2	Yes	-0.0218453
025	Low	Normal	Elevated	Body	≥4cm	Diffuse or mixed	Undifferentiated	N2	No	0.0396425
026	High	Normal	Elevated	Cardia	≥4cm	Intestinal	Poor	N1	No	-0.0874578
027	Low	Normal	Normal	Body	≥4cm	Diffuse or mixed	Poor	N2	Yes	-0.0783593
028	High	Elevated	Normal	Cardia	≥4cm	Diffuse or mixed	Undifferentiated	N3a	No	0.370627
029	Low	Normal	Normal	Cardia	≥4cm	Diffuse or mixed	Undifferentiated	N3a	No	0.403872
030	Low	Normal	Elevated	Cardia	≥4cm	Intestinal	Moderate	N2	Yes	0.260433
031	Low	Normal	Normal	Body	≥4cm	Intestinal	Moderate	N2	Yes	0.313238
032	High	Normal	Normal	Body	<4cm	Diffuse or mixed	Poor	N1	Yes	0.0139336
033	Low	Normal	Normal	Antrum	<4cm	Diffuse or mixed	Undifferentiated	N3b	Yes	0.0385207
034	Low	Normal	Normal	Body	≥4cm	Diffuse or mixed	Undifferentiated	N3b	Yes	0.18385
035	High	Normal	Normal	Cardia	<4cm	Diffuse or mixed	Undifferentiated	N2	No	0.0004321
036	Low	Elevated	Normal	Body	≥4cm	Diffuse or mixed	Poor	N2	No	0.185226
037	Low	Normal	Normal	Body	<4cm	Intestinal	Poor	N0	Yes	0.0954635
038	Low	Normal	Normal	Antrum	≥4cm	Diffuse or mixed	Poor	N3a	Yes	-0.04237
039	Low	Normal	Normal	Cardia	≥4cm	Diffuse or mixed	Undifferentiated	N2	No	-0.12071
040	Low	Normal	Normal	Antrum	≥4cm	Intestinal	Moderate	N1	No	0.0110094
041	Low	Normal	Elevated	Body	≥4cm	Intestinal	Moderate	N1	No	0.00583325
042	High	Elevated	Normal	Body	≥4cm	Intestinal	Moderate	N2	Yes	0.36297
043	Low	Elevated	Normal	Antrum	≥4cm	Intestinal	Poor	N2	No	-0.00333788
044	Low	Normal	Normal	Body	<4cm	Intestinal	Poor	N3a	No	0.0745184
045	High	Normal	Normal	Cardia	<4cm	Intestinal	Moderate	N0	Yes	-0.0192707
046	Low	Normal	Normal	Antrum	<4cm	Diffuse or mixed	Undifferentiated	N0	Yes	0.0663324
047	Low	Normal	Elevated	Cardia	≥4cm	Diffuse or mixed	Undifferentiated	N0	Yes	0.033208
048	High	Normal	Elevated	Antrum	≥4cm	Diffuse or mixed	Undifferentiated	N3b	Yes	0.216181
049	Low	Elevated	Normal	Antrum	<4cm	Diffuse or mixed	Undifferentiated	N2	Yes	-0.00438517
050	Low	Elevated	Normal	Body	<4cm	Intestinal	Moderate	N2	No	0.0295447
051	Low	Normal	Normal	Body	≥4cm	Diffuse or mixed	Poor	N3a	No	0.0448946
052	High	Elevated	Elevated	Body	<4cm	Intestinal	Moderate	N3b	Yes	0.187355
053	Low	Normal	Elevated	Cardia	≥4cm	Diffuse or mixed	Poor	N3a	Yes	0.0467138
054	Low	Elevated	Normal	Body	≥4cm	Intestinal	Poor	N3b	No	0.181569
055	Low	Normal	Normal	Body	<4cm	Diffuse or mixed	Poor	N3a	No	0.0612172
056	High	Normal	Normal	Antrum	≥4cm	Intestinal	Moderate	N2	Yes	0.0275632
057	Low	Normal	Normal	Cardia	≥4cm	Diffuse or mixed	Poor	N3b	Yes	-0.24487
058	Low	Normal	Normal	Antrum	≥4cm	Intestinal	Moderate	N3a	Yes	0.0639638
059	High	Normal	Normal	Cardia	≥4cm	Intestinal	Poor	N0	Yes	0.123291
060	Low	Normal	Normal	Antrum	≥4cm	Diffuse or mixed	Poor	N0	No	0.148047
061	Low	Elevated	Normal	Body	≥4cm	Intestinal	Poor	N1	Yes	0.0791668
062	Low	Normal	Normal	Cardia	≥4cm	Intestinal	Moderate	N0	Yes	-0.0766115
063	Low	Elevated	Normal	Cardia	≥4cm	Intestinal	Poor	N0	Yes	0.185968
064	High	Normal	Normal	Cardia	≥4cm	Diffuse or mixed	Poor	N1	No	-0.439897
065	Low	Normal	Normal	Body	≥4cm	Intestinal	Poor	N2	Yes	0.422885
066	Low	Elevated	Normal	Body	≥4cm	Diffuse or mixed	Poor	N3a	Yes	-0.208659
067	Low	Normal	Normal	Cardia	≥4cm	Diffuse or mixed	Poor	N3a	Yes	-0.0548345
068	High	Elevated	Normal	Body	<4cm	Intestinal	Poor	N1	Yes	-0.0276664
069	Low	Normal	Normal	Cardia	<4cm	Diffuse or mixed	Poor	N1	Yes	-0.0828612
070	High	Normal	Normal	Cardia	≥4cm	Diffuse or mixed	Moderate	N3a	Yes	0.497171
071	Low	Elevated	Normal	Antrum	≥4cm	Diffuse or mixed	Moderate	N3a	No	0.0289433
072	Low	Normal	Elevated	Cardia	≥4cm	Intestinal	Moderate	N1	Yes	0.12495
073	Low	Normal	Normal	Cardia	<4cm	Intestinal	Poor	N1	No	-0.178699
074	Low	Elevated	Normal	Cardia	≥4cm	Diffuse or mixed	Poor	N1	Yes	0.282423
075	High	Elevated	Normal	Antrum	<4cm	Diffuse or mixed	Undifferentiated	N0	Yes	0.0361615
076	Low	Normal	Elevated	Cardia	<4cm	Diffuse or mixed	Poor	N2	Yes	-0.030128
077	Low	Elevated	Elevated	Body	≥4cm	Diffuse or mixed	Undifferentiated	N2	No	0.0621476
078	Low	Normal	Normal	Body	≥4cm	Intestinal	Poor	N2	Yes	-0.0571663
079	Low	Elevated	Normal	Cardia	≥4cm	Intestinal	Moderate	N1	No	-0.0555228
080	Low	Normal	Elevated	Body	≥4cm	Diffuse or mixed	Poor	N3a	Yes	-0.116071
081	High	Normal	Normal	Antrum	≥4cm	Intestinal	Moderate	N1	No	0.0223956
082	Low	Normal	Normal	Cardia	<4cm	Diffuse or mixed	Poor	N2	Yes	-0.0279035
083	Low	Normal	Elevated	Antrum	≥4cm	Intestinal	Moderate	N2	Yes	0.115228
084	Low	Normal	Normal	Cardia	≥4cm	Diffuse or mixed	Poor	N2	No	0.0884871
085	High	Normal	Normal	Antrum	≥4cm	Intestinal	Moderate	N3a	Yes	-0.00282292
086	High	Normal	Normal	Cardia	≥4cm	Diffuse or mixed	Undifferentiated	N3b	Yes	0.0650428
087	Low	Normal	Normal	Cardia	≥4cm	Intestinal	Moderate	N2	Yes	-0.161799
088	Low	Elevated	Elevated	Antrum	<4cm	Diffuse or mixed	Undifferentiated	N2	Yes	0.184756
089	Low	Normal	Normal	Antrum	≥4cm	Diffuse or mixed	Moderate	N3a	No	0.135864
090	Low	Normal	Normal	Antrum	≥4cm	Intestinal	Poor	N2	Yes	0.0302618
091	Low	Elevated	Normal	Antrum	<4cm	Intestinal	Moderate	N3a	Yes	-0.0618345
092	Low	Elevated	Elevated	Antrum	≥4cm	Intestinal	Moderate	N3a	No	0.188849
093	Low	Normal	Normal	Antrum	≥4cm	Diffuse or mixed	Undifferentiated	N0	Yes	0.0423254
094	Low	Normal	Normal	Antrum	≥4cm	Diffuse or mixed	Moderate	N3a	No	0.351754
095	High	Normal	Normal	Cardia	<4cm	Diffuse or mixed	Poor	N0	Yes	0.0555865
096	Low	Normal	Normal	Cardia	<4cm	Diffuse or mixed	Poor	N0	No	-0.00223636
097	Low	Normal	Normal	Cardia	<4cm	Intestinal	Moderate	N2	No	0.229566
098	Low	Normal	Normal	Antrum	≥4cm	Intestinal	Moderate	N3a	Yes	0.0827655
099	High	Normal	Elevated	Antrum	≥4cm	Diffuse or mixed	Undifferentiated	N3b	Yes	-0.0501509
100	High	Elevated	Normal	Body	≥4cm	Diffuse or mixed	Poor	N2	Yes	-0.415398
101	Low	Normal	Normal	Body	≥4cm	Intestinal	Poor	N1	Yes	-0.0181016
102	Low	Normal	Normal	Cardia	<4cm	Intestinal	Moderate	N1	No	-0.106483
103	Low	Normal	Elevated	Antrum	<4cm	Intestinal	Moderate	N1	Yes	-0.118735
104	Low	Normal	Elevated	Cardia	≥4cm	Intestinal	Moderate	N3a	Yes	0.303896
105	Low	Elevated	Normal	Antrum	≥4cm	Diffuse or mixed	Undifferentiated	N3a	No	-0.0491205
106	High	Normal	Normal	Cardia	≥4cm	Diffuse or mixed	Undifferentiated	N3a	Yes	0.117696
107	Low	Elevated	Normal	Antrum	≥4cm	Diffuse or mixed	Poor	N1	Yes	-0.160371
108	Low	Elevated	Normal	Antrum	≥4cm	Diffuse or mixed	Undifferentiated	N2	Yes	0.0561021
109	Low	Elevated	Elevated	Antrum	≥4cm	Intestinal	Poor	N2	Yes	-0.160275
110	Low	Normal	Normal	Body	≥4cm	Intestinal	Moderate	N0	Yes	0.149078
111	High	Normal	Normal	Cardia	≥4cm	Diffuse or mixed	Undifferentiated	N2	Yes	0.0680734
112	Low	Normal	Normal	Antrum	≥4cm	Intestinal	Moderate	N2	No	-0.130933
113	Low	Elevated	Normal	Body	≥4cm	Intestinal	Moderate	N2	Yes	0.0882466
114	High	Normal	Normal	Cardia	≥4cm	Diffuse or mixed	Moderate	N3a	No	-0.0748039
115	Low	Normal	Normal	Cardia	≥4cm	Intestinal	Moderate	N2	Yes	-0.0360153
116	Low	Normal	Elevated	Antrum	<4cm	Intestinal	Well	N0	Yes	0.590643
117	Low	Normal	Normal	Antrum	<4cm	Diffuse or mixed	Poor	N0	Yes	0.194476
118	High	Elevated	Normal	Body	<4cm	Diffuse or mixed	Undifferentiated	N1	Yes	0.439863
119	Low	Elevated	Elevated	Antrum	<4cm	Intestinal	Poor	N0	Yes	0.671158
120	Low	Normal	Normal	Antrum	<4cm	Diffuse or mixed	Poor	N3b	No	0.299278
121	Low	Normal	Normal	Antrum	≥4cm	Diffuse or mixed	Moderate	N3b	Yes	0.213824
122	Low	Elevated	Elevated	Antrum	<4cm	Intestinal	Poor	N0	Yes	0.42091
123	Low	Elevated	Normal	Antrum	<4cm	Intestinal	Well	N0	No	0.0947758
124	High	Normal	Elevated	Antrum	<4cm	Diffuse or mixed	Poor	N3b	Yes	0.502895
125	Low	Normal	Normal	Antrum	≥4cm	Diffuse or mixed	Poor	N3b	No	0.232131
126	Low	Elevated	Normal	Body	<4cm	Intestinal	Well	N0	Yes	0.187153
127	Low	Normal	Normal	Antrum	≥4cm	Diffuse or mixed	Poor	N1	Yes	0.0498183
128	High	Normal	Normal	Antrum	<4cm	Diffuse or mixed	Poor	N3b	No	0.0166369
129	Low	Normal	Normal	Antrum	≥4cm	Intestinal	Well	N0	No	0.113688
130	Low	Normal	Normal	Body	<4cm	Intestinal	Well	N3b	No	0.333507
131	Low	Normal	Normal	Body	≥4cm	Diffuse or mixed	Undifferentiated	N0	Yes	0.427867
132	High	Normal	Normal	Antrum	<4cm	Diffuse or mixed	Undifferentiated	N1	No	0.653869
133	Low	Normal	Normal	Body	<4cm	Diffuse or mixed	Undifferentiated	N0	No	0.0495327
134	Low	Normal	Normal	Antrum	<4cm	Diffuse or mixed	Poor	N3b	Yes	0.341167
135	Low	Normal	Elevated	Antrum	<4cm	Intestinal	Poor	N1	No	0.146147
136	High	Normal	Normal	Antrum	≥4cm	Diffuse or mixed	Poor	N1	Yes	0.783996
137	Low	Normal	Normal	Body	<4cm	Intestinal	Well	N3a	Yes	0.148679
138	Low	Normal	Normal	Antrum	≥4cm	Diffuse or mixed	Poor	N3b	Yes	-0.268711
139	Low	Elevated	Normal	Antrum	<4cm	Intestinal	Poor	N3b	Yes	0.0653732
140	Low	Normal	Normal	Antrum	≥4cm	Diffuse or mixed	Undifferentiated	N3a	Yes	0.614643
141	Low	Normal	Normal	Antrum	<4cm	Diffuse or mixed	Undifferentiated	N1	Yes	0.176525
142	High	Normal	Elevated	Antrum	<4cm	Diffuse or mixed	Undifferentiated	N0	Yes	0.490307
143	High	Normal	Normal	Antrum	<4cm	Diffuse or mixed	Poor	N0	Yes	0.149877
144	Low	Elevated	Normal	Antrum	<4cm	Diffuse or mixed	Poor	N1	No	0.0598329
145	Low	Normal	Normal	Antrum	<4cm	Intestinal	Poor	N0	Yes	0.110312
