# Supplementary material for: Predicting postoperative peritoneal metastasis in gastric cancer with serosal invasion using a collagen nomogram
Source: Nat Commun. 2021 Jan 8;12:179. doi: 10.1038/s41467-020-20429-0 (PMC7794254; doi:10.1038/s41467-020-20429-0)
Supplement: Supplementary file 5 — Supplementary Data 2 [file 41467_2020_20429_MOESM5_ESM.xlsx]

## Sheet: Table 2
ID	BMI	CEA	CA199	location2	size	Lauren	differentiation	differentiation2	Nstage	Chemotherapy	Collagen	DFS	DFSstatus	group2
Note	0, low; 1, high	0, normal; 1, elevated	0, normal; 1, elevated	0, cardia; 1, body; 2, antrum	0, <4m; 1, ≥4cm	0, intestinal; 1, diffuse and mixed	0, well; 1, moderate; 2, poor; 3, undifferentiated	0, well and moderate; 1, poor; 2, undifferentiated	0, N0; 1, N1; 2, N2; 3, N3a, 4, N3b	0, No; 1, Yes	0.572844		0, negative; 1, positive	0, negative; 1, peritoneal metastasis; 2, competing events
1	0	0	1	2	0	0	2	2	1	0	0.572844	69	0	0
2	0	0	0	0	0	1	2	2	0	1	0.0743735	68	0	0
3	0	0	0	2	1	0	1	1	0	1	0.0194011	67	0	0
4	1	1	0	2	1	1	2	2	1	1	0.169635	66	0	0
5	0	0	1	0	1	1	3	3	1	1	0.0558675	66	0	0
6	0	0	0	2	0	0	3	3	0	1	-0.137902	66	0	0
7	1	0	0	0	0	0	1	1	0	1	0.529887	59	0	0
8	0	1	0	1	0	1	2	2	0	1	0.193159	63	0	0
9	0	1	0	0	0	1	2	2	1	1	-0.767757	61	0	0
10	1	1	0	0	1	1	3	3	1	0	0.39682	48	0	0
11	0	0	0	2	1	1	2	2	0	0	-0.72794	55	0	0
12	1	0	0	0	0	1	2	2	1	1	-0.695955	55	0	0
13	0	0	1	0	1	1	2	2	0	0	-0.754822	55	0	0
14	0	1	0	0	0	1	3	3	1	1	-1.21016	54	0	0
15	1	0	0	0	0	1	2	2	2	1	-0.317298	53	0	0
16	0	0	0	0	0	0	2	2	2	1	-0.423998	51	0	0
17	0	0	0	0	0	1	2	2	2	1	-0.285105	51	0	0
18	0	0	0	1	0	1	1	1	0	0	-0.318548	51	0	0
19	0	0	1	0	1	1	2	2	2	0	-0.5477	50	0	0
20	1	0	0	0	0	1	3	3	0	1	-0.42888	50	0	0
21	0	0	0	0	0	1	2	2	2	1	-0.324878	49	0	0
22	1	1	1	0	0	0	0	1	1	1	0.320055	53	0	0
23	0	0	0	1	1	0	0	1	4	1	0.269816	53	0	0
24	0	1	0	1	0	1	2	2	2	1	0.492469	44	0	0
25	0	0	0	1	1	0	1	1	0	1	0.50716	51	0	0
26	0	1	1	0	1	1	2	2	3	1	0.42523	46	0	0
27	0	0	0	1	1	1	2	2	0	1	0.093486	54	0	0
28	0	0	0	0	0	1	3	3	0	1	-0.0650558	46	0	0
29	1	0	0	0	1	1	2	2	0	0	0.0848095	46	0	0
30	1	1	1	0	0	1	2	2	0	1	-0.0242857	45	0	0
31	0	0	0	1	0	0	0	1	0	1	-0.0271498	44	0	0
32	0	0	0	0	0	1	2	2	1	1	-0.24114	44	0	0
33	1	0	1	2	0	1	2	2	0	1	-0.119911	43	0	0
34	0	0	0	2	0	1	2	2	2	1	0.095012	38	0	0
35	0	1	1	2	1	0	1	1	0	1	0.176181	43	0	0
36	0	1	0	0	1	1	3	3	3	1	-0.0109858	79	0	0
37	0	0	0	0	0	0	0	1	0	1	-0.385455	60	0	0
38	1	0	0	2	0	1	2	2	2	1	-0.101217	42	0	0
39	0	0	0	0	1	0	1	1	0	1	-0.0476182	42	0	0
40	1	1	0	0	0	0	0	1	1	0	-0.0568306	41	0	0
41	0	1	0	0	1	0	1	1	1	1	0.100222	41	0	0
42	0	1	0	0	0	0	1	1	3	0	-0.643464	38	0	0
43	0	0	0	0	0	0	1	1	1	1	0.255976	41	0	0
44	0	1	0	0	0	1	3	3	2	1	0.141436	41	0	0
45	0	0	1	0	0	1	2	2	1	1	0.436878	41	0	0
46	0	0	0	2	0	1	3	3	0	0	0.464607	41	0	0
47	0	0	0	0	1	1	2	2	1	0	0.0798655	40	0	0
48	0	0	1	0	1	1	1	1	1	1	-0.820538	40	0	0
49	0	0	0	1	1	0	1	1	0	1	0.526699	40	0	0
50	0	0	0	1	0	1	3	3	0	1	-0.00471598	40	0	0
51	0	0	0	0	0	1	2	2	1	1	0.4102	40	0	0
52	0	1	0	2	1	1	0	1	0	1	-0.194689	39	0	0
53	1	0	1	0	0	0	1	1	0	1	-1.04528	39	0	0
54	0	1	1	0	0	1	2	2	3	1	-0.330975	39	0	0
55	0	0	0	0	0	1	3	3	1	1	0.19391	38	0	0
56	1	0	0	0	1	0	1	1	1	0	0.116858	38	0	0
57	1	0	0	0	0	0	1	1	0	1	-0.247538	37	0	0
58	0	0	0	1	0	0	0	1	1	1	-0.293687	37	0	0
59	0	0	0	0	1	1	2	2	0	1	-0.369894	37	0	0
60	0	1	1	0	0	1	3	3	1	1	0.0159914	37	0	0
61	1	0	0	1	0	1	3	3	2	1	-0.182982	37	0	0
62	0	0	0	0	0	0	1	1	0	1	-0.892117	55	0	0
63	0	0	0	0	0	1	1	1	0	1	-1.65405	55	0	0
64	0	0	1	0	1	1	2	2	4	1	-0.765933	55	0	0
65	0	1	0	2	0	0	0	1	0	0	0.706783	56	0	0
66	0	0	1	0	0	0	2	2	2	1	-0.269783	56	0	0
67	0	0	0	1	1	0	2	2	1	0	-0.0772887	56	0	0
68	0	0	1	1	0	1	3	3	0	1	-0.0530246	38	0	0
69	1	0	0	2	0	1	2	2	2	1	-0.0792609	45	0	0
70	1	0	0	1	1	0	1	1	0	0	0.204472	34	0	0
71	0	0	0	0	0	1	2	2	0	1	-0.00755049	44	0	0
72	0	0	0	0	0	1	1	1	0	1	-0.625648	44	0	0
73	0	1	0	0	1	0	1	1	2	1	-1.01752	44	0	0
74	0	0	0	1	0	0	1	1	2	1	0.234358	44	0	0
75	0	0	0	0	0	1	2	2	0	0	-0.417426	43	0	0
76	0	0	0	1	1	0	1	1	1	0	-0.730908	43	0	0
77	0	0	0	2	1	0	1	1	0	0	-0.650964	43	0	0
78	0	0	0	2	1	0	1	1	0	1	-0.184969	42	0	0
79	0	0	0	1	1	1	2	2	4	1	0.688406	40	0	0
80	0	1	0	0	1	1	2	2	1	1	-1.23335	40	0	0
81	0	0	1	0	1	1	2	2	0	1	-1.03607	40	0	0
82	0	0	0	0	1	1	1	1	1	1	-0.666504	40	0	0
83	0	0	0	0	1	0	1	1	2	0	-0.467908	39	0	0
84	0	0	0	0	1	0	1	1	3	1	-0.233808	39	0	0
85	0	0	0	2	1	1	2	2	1	1	-0.322641	39	0	0
86	0	0	1	0	0	0	1	1	0	1	0.155995	39	0	0
87	0	0	1	0	1	1	3	3	0	0	-0.679084	47	0	0
88	0	0	0	1	0	1	3	3	2	1	-0.589089	47	0	0
89	1	1	0	0	1	1	3	3	0	1	-0.0607802	37	0	0
90	0	1	0	1	0	0	2	2	3	0	0.0222749	37	0	0
91	0	0	0	2	0	0	1	1	0	1	-0.859491	37	0	0
92	0	0	0	2	0	0	2	2	0	0	0.00688283	37	0	0
93	0	0	0	0	1	1	2	2	1	1	-0.351699	37	0	0
94	0	1	0	2	0	0	1	1	0	1	-0.0753165	37	0	0
95	0	0	0	0	1	0	1	1	4	1	-0.793958	37	0	0
96	0	1	0	2	0	0	1	1	0	1	-0.488017	37	0	0
97	0	0	0	0	0	1	2	2	2	1	0.0502129	37	0	0
98	1	0	1	0	0	1	2	2	1	1	-0.689562	37	0	0
99	1	0	0	1	1	1	3	3	4	0	0.369388	3	1	1
100	0	0	0	0	1	1	3	3	2	0	0.548269	32	1	1
101	0	1	0	0	1	1	3	3	2	1	-0.120486	17	1	1
102	0	1	0	0	1	0	1	1	0	1	0.227779	34	1	1
103	0	1	0	2	1	1	3	3	4	1	0.364275	7	1	1
104	0	0	0	0	0	1	3	3	4	0	-0.221248	1	1	2
105	1	0	0	1	0	0	2	2	2	1	0.429152	33	1	2
106	1	0	0	1	1	1	2	2	1	1	0.766667	29	1	1
107	0	1	1	0	1	1	2	2	1	1	-0.0527133	7	1	1
108	0	0	0	0	1	0	0	1	0	0	0.592608	16	1	1
109	1	0	0	2	0	1	2	2	3	0	0.0319583	16	1	2
110	0	0	0	0	0	1	3	3	3	1	-0.0135405	34	1	1
111	1	0	0	1	1	1	3	3	2	1	0.500288	5	1	1
112	0	0	1	2	1	1	3	3	0	1	-0.334919	25	1	1
113	0	0	0	0	1	1	3	3	3	1	0.0595714	12	1	1
114	0	0	0	0	1	1	3	3	2	1	-0.0464137	31	1	2
115	0	1	0	2	1	0	0	1	2	0	0.2833	11	1	1
116	0	0	0	0	0	1	3	3	0	0	-0.513476	29	1	1
117	0	1	0	0	1	1	3	3	1	1	0.762081	21	1	1
118	1	0	0	1	1	1	3	3	4	0	0.493809	3	1	1
119	1	0	0	2	1	1	2	2	2	1	-0.0283661	18	1	1
120	0	0	0	0	0	1	2	2	3	1	-0.114759	20	1	2
121	1	0	0	1	1	0	2	2	2	1	-0.689184	27	1	2
122	0	0	0	0	1	1	2	2	3	0	-0.761589	22	1	2
123	0	1	1	0	1	0	0	1	4	0	-0.435974	7	1	1
124	0	1	0	0	1	0	2	2	2	1	0.691527	11	1	1
125	0	1	1	1	1	1	2	2	3	1	0.851485	19	1	2
126	0	1	0	0	1	1	3	3	4	1	0.027932	14	1	1
127	0	0	0	1	1	1	2	2	1	1	0.115185	26	1	1
128	0	0	0	0	1	1	2	2	3	1	-0.0189121	24	1	1
129	0	0	1	1	1	1	1	1	3	0	0.56089	6	1	1
130	1	1	0	1	1	1	3	3	3	0	0.0927165	25	1	2
131	0	0	0	2	1	1	2	2	4	0	0.460072	13	1	1
132	0	1	1	2	0	0	2	2	2	0	0.75213	7	1	1
133	0	0	1	0	1	1	2	2	3	1	0.195494	8	1	1
134	0	0	0	0	1	1	2	2	2	1	0.337082	1	1	1
135	0	0	1	1	1	1	3	3	4	1	0.552903	24	1	2
136	1	0	1	0	1	1	2	2	3	1	0.522768	24	1	2
137	0	0	0	1	1	1	2	2	4	1	0.856252	16	1	1
138	1	1	0	1	1	1	2	2	1	1	0.750127	2	1	1
139	0	0	1	1	1	1	2	2	2	1	1.23468	13	1	1
140	0	0	0	0	1	1	2	2	1	1	0.778064	10	1	1
141	0	0	0	1	1	1	3	3	3	1	0.208576	7	1	1
142	0	1	0	1	1	0	2	2	3	0	0.686688	33	1	2
143	1	0	1	1	1	1	2	2	3	0	0.852111	20	1	1
144	0	0	0	0	1	1	2	2	1	0	0.472678	4	1	1
145	0	0	0	1	0	1	2	2	1	0	0.202924	28	1	1
146	1	1	0	2	0	1	2	2	2	1	0.410507	13	1	2
147	0	0	0	0	1	0	1	1	3	1	0.636802	17	1	1
148	0	0	1	0	1	0	2	2	2	1	0.465709	23	1	1
149	0	0	0	0	1	0	2	2	3	1	0.69863	20	1	1
150	0	0	0	1	0	1	2	2	2	1	0.585511	15	1	2
151	1	1	0	0	0	0	2	2	1	1	-0.385045	32	1	1
152	0	1	0	0	0	1	2	2	3	0	-0.171952	11	1	2
153	0	0	0	0	0	1	2	2	1	1	-0.7452	34	1	1
154	0	0	0	0	1	1	3	3	0	1	-1.09223	29	1	1
155	0	0	0	1	0	1	2	2	1	1	-0.0307664	20	1	1
156	1	1	0	1	1	0	2	3	3	1	-0.201781	20	1	1
157	0	1	0	1	1	1	3	3	3	1	0.487716	2	1	2
158	0	0	1	2	1	1	3	3	3	1	0.149874	10	1	1
159	1	0	0	1	1	0	2	2	3	1	0.196346	10	1	1
160	0	0	1	0	1	1	2	2	3	0	0.252724	5	1	1
161	0	0	0	0	1	1	3	3	4	1	-0.0765613	8	1	1
162	0	0	1	0	1	1	3	3	3	1	0.0717005	19	1	1
163	0	0	1	0	1	1	2	2	0	0	0.0967022	5	1	1
164	0	1	0	0	1	1	3	3	4	1	0.221015	11	1	2
165	1	1	0	2	1	1	2	2	4	1	0.20592	32	1	2
166	0	0	0	0	0	0	2	2	1	1	0.161126	30	1	1
167	0	1	0	0	1	0	1	1	0	1	0.175372	33	1	2
168	0	1	1	1	1	1	2	2	4	1	0.0130539	25	1	1
169	0	0	0	0	1	0	1	1	3	1	-0.109699	7	1	1
170	0	1	0	2	1	0	2	2	2	1	0.114457	31	1	1
171	0	0	0	2	0	0	2	2	1	0	-0.186799	23	1	1
172	1	0	0	1	1	1	3	3	4	1	0.526067	23	1	1
173	0	0	0	2	1	0	2	2	3	0	0.312406	3	1	2
174	1	1	1	0	1	1	2	2	4	1	-0.45321	15	1	1
175	0	1	1	0	1	0	2	2	4	0	0.289684	12	1	1
176	0	0	0	0	0	1	3	3	4	1	0.168656	3	1	1
177	1	0	0	0	0	0	1	1	3	0	-0.216954	18	1	1
178	1	1	0	0	0	1	3	3	4	1	-0.0447597	11	1	1
179	1	0	1	1	0	1	3	3	4	1	-0.191185	11	1	1
180	0	0	0	2	1	1	2	2	4	0	0.0326204	15	1	1
181	0	0	0	1	0	0	2	2	4	1	0.227628	12	1	1
182	0	0	1	2	1	0	1	1	3	1	-0.0527507	20	1	1
183	1	0	0	0	0	1	3	3	1	0	0.442895	12	1	1
184	0	1	0	0	1	1	3	3	1	1	-0.0366214	10	1	1
185	0	0	0	0	1	1	3	3	1	1	0.431554	19	1	1
186	1	1	1	2	1	0	2	2	4	1	0.284199	14	1	1
187	0	0	0	2	0	0	2	2	1	0	0.562947	19	1	2
188	0	0	1	1	0	1	2	2	4	1	0.420852	13	1	1
189	1	0	1	1	0	1	2	2	4	1	0.659306	18	1	1
190	0	1	1	2	1	0	1	1	1	1	0.0578393	27	1	1
191	0	1	0	0	1	1	3	3	0	0	0.479432	7	1	1
192	1	1	0	0	1	1	3	3	2	1	0.625298	15	1	1
193	1	0	0	0	1	0	2	2	3	1	0.731914	5	1	1
194	0	0	1	1	1	0	2	2	3	0	0.11399	3	1	1
195	0	0	0	2	1	1	2	3	2	1	0.803393	7	1	1
196	0	0	0	1	0	1	3	3	3	1	0.360087	35	1	1
197	0	1	1	2	1	1	3	3	3	0	0.451162	3	1	1
198	0	0	0	2	1	0	2	2	3	0	0.0439826	5	1	1
