# Supplementary material for: Predicting postoperative peritoneal metastasis in gastric cancer with serosal invasion using a collagen nomogram
Source: Nat Commun. 2021 Jan 8;12:179. doi: 10.1038/s41467-020-20429-0 (PMC7794254; doi:10.1038/s41467-020-20429-0)
Supplement: Supplementary file 6 — Supplementary Data 3 [file 41467_2020_20429_MOESM6_ESM.xlsx]

## Sheet: Table S5_Total cohort
time(month)	Collagen	Clinic
1	74.3	69.3
2	76.6	61.6
3	86.7	83.1
4	81.3	76.6
5	80.5	75.8
6	78.5	74
7	78.2	74.4
8	79	74.8
9	77.4	73.6
10	76.9	73.2
11	76	72.5
12	76.3	72.6
13	76.9	72.8
14	77.4	73
15	77.8	73.8
16	78.3	73.9
17	78.5	74.2
18	77.9	73.6
19	78.6	74.5
20	78.6	74.6
21	78.8	74.7
22	78.8	74.6
23	78.6	74.3
24	78.7	74.5
25	78.6	74.6
26	78.5	74.5
27	78.4	74.3
28	78.1	74
29	77.3	73.6
30	76.8	73.1
31	76.8	73.1
32	76.6	72.9
33	76.7	73
34	76.1	72.6
35	76.2	72.7
36	76.2	72.7

## Sheet: Table S5_Training cohort
time (month)	Collagen	Clinic
1	71.6	67.8
2	73	61.6
3	83.7	81.3
4	82.1	78.3
5	80.7	77.2
6	80.4	76.5
7	79.3	75.6
8	79.8	76.8
9	79.8	76.8
10	80	77.1
11	79.5	76.6
12	79.5	76.5
13	80.1	76.6
14	80.7	77.4
15	81.1	78.3
16	81.2	77.8
17	81.3	78
18	80.4	77.3
19	80.7	77.6
20	80.6	77.5
21	80.8	77.6
22	80.8	77.6
23	80.4	77.2
24	80.5	77.3
25	80.6	77.6
26	80.6	77.5
27	80.3	77.3
28	79.9	76.7
29	78.9	76.2
30	78.5	75.6
31	78.6	75.7
32	78.1	75.3
33	78.1	75.3
34	77.3	74.5
35	77.4	74.6
36	77.4	74.6

## Sheet: Table S5_Validation cohort
time (month)	Collagen	Clinic
1	NaN	NaN
2	NaN	NaN
3	95.1	94.8
4	67.2	67.2
5	67.2	67.2
6	64.9	65.5
7	70.6	71
8	73	68.4
9	67.5	65
10	63.6	62.6
11	63.5	62.3
12	65.5	63.7
13	65.5	63.7
14	65.2	61.9
15	65.2	61.9
16	68.5	64.6
17	69.4	65.3
18	69.4	65.3
19	71.5	67.6
20	72.3	68.5
21	72.3	68.5
22	72.6	68.3
23	72.8	68.2
24	72.8	68.2
25	72.8	68.2
26	72.3	67.9
27	72.9	68.1
28	73.1	68.6
29	73.1	68.6
30	72.5	68.2
31	72.5	68.2
32	72.6	68.2
33	72.9	68.6
34	73.4	69.2
35	73.5	69.4
36	73.5	69.4
