# Supplementary material for: Predicting postoperative peritoneal metastasis in gastric cancer with serosal invasion using a collagen nomogram
Source: Nat Commun. 2021 Jan 8;12:179. doi: 10.1038/s41467-020-20429-0 (PMC7794254; doi:10.1038/s41467-020-20429-0)
Supplement: Supplementary file 9 — Source data [file 41467_2020_20429_MOESM9_ESM.zip]

Archive with 19 entries (18 files):
- Source data/
- Source data/Figure 2a.csv
- Source data/Figure 2b.csv
- Source data/Figure 3a-b.csv
- Source data/Figure 3c-d.csv
- Source data/Figure 4a-b.csv
- Source data/Figure 4c.csv
- Source data/Supplementary Figure 10a.csv
- Source data/Supplementary Figure 10b.csv
- Source data/Supplementary Figure 3.csv
- Source data/Supplementary Figure 4a.csv
- Source data/Supplementary Figure 4b.csv
- Source data/Supplementary Figure 5.csv
- Source data/Supplementary Figure 6a.csv
- Source data/Supplementary Figure 6b.csv
- Source data/Supplementary Figure 7.csv
- Source data/Supplementary Figure 8a.csv
- Source data/Supplementary Figure 8b.csv
- Source data/Supplementary Figure 9.csv
