# Supplementary material for: Predicting postoperative peritoneal metastasis in gastric cancer with serosal invasion using a collagen nomogram
Source: Nat Commun. 2021 Jan 8;12:179. doi: 10.1038/s41467-020-20429-0 (PMC7794254; doi:10.1038/s41467-020-20429-0)
Supplement: Supplementary file 9 — Source data [file 41467_2020_20429_MOESM9_ESM.zip › Source data/Figure 2a.csv]

ID	group2	Subgroup1	Recurrence
001	0	2	69
002	0	1	68
003	0	1	67
004	0	1	66
005	0	1	66
006	0	1	66
007	0	2	59
008	0	1	63
009	0	1	61
010	0	2	48
011	0	1	55
012	0	1	55
013	0	1	55
014	0	1	54
015	0	1	53
016	0	1	51
017	0	1	51
018	0	1	51
019	0	1	50
020	0	1	50
021	0	1	49
022	0	2	53
023	0	2	53
024	0	2	44
025	0	2	51
026	0	2	46
027	0	1	54
028	0	1	46
029	0	1	46
030	0	1	45
031	0	1	44
032	0	1	44
033	0	1	43
034	0	1	38
035	0	1	43
036	0	1	79
037	0	1	60
038	0	1	42
039	0	1	42
040	0	1	41
041	0	1	41
042	0	1	38
043	0	2	41
044	0	1	41
045	0	2	41
046	0	2	41
047	0	1	40
048	0	1	40
049	0	2	40
050	0	1	40
051	0	2	40
052	0	1	39
053	0	1	39
054	0	1	39
055	0	1	38
056	0	1	38
057	0	1	37
058	0	1	37
059	0	1	37
060	0	1	37
061	0	1	37
062	0	1	55
063	0	1	55
064	0	1	55
065	0	2	56
066	0	1	56
067	0	1	56
068	0	1	38
069	0	1	45
070	0	2	34
071	0	1	44
072	0	1	44
073	0	1	44
074	0	2	44
075	0	1	43
076	0	1	43
077	0	1	43
078	0	1	42
079	0	2	40
080	0	1	40
081	0	1	40
082	0	1	40
083	0	1	39
084	0	1	39
085	0	1	39
086	0	1	39
087	0	1	47
088	0	1	47
089	0	1	37
090	0	1	37
091	0	1	37
092	0	1	37
093	0	1	37
094	0	1	37
095	0	1	37
096	0	1	37
097	0	1	37
098	0	1	37
099	1	2	3
100	1	2	32
101	1	1	17
102	1	2	34
103	1	2	7
104	2	1	1
105	2	2	33
106	1	2	29
107	1	1	7
108	1	2	16
109	2	1	16
110	1	1	34
111	1	2	5
112	1	1	25
113	1	1	12
114	2	1	31
115	1	2	11
116	1	1	29
117	1	2	21
118	1	2	3
119	1	1	18
120	2	1	20
121	2	1	27
122	2	1	22
123	1	1	7
124	1	2	11
125	2	2	19
126	1	1	14
127	1	1	26
128	1	1	24
129	1	2	6
130	2	1	25
131	1	2	13
132	1	2	7
133	1	1	8
134	1	2	1
135	2	2	24
136	2	2	24
137	1	2	16
138	1	2	2
139	1	2	13
140	1	2	10
141	1	2	7
142	2	2	33
143	1	2	20
144	1	2	4
145	1	2	28
146	2	2	13
147	1	2	17
148	1	2	23
149	1	2	20
150	2	2	15
151	1	1	32
152	2	1	11
153	1	1	34
154	1	1	29
155	1	1	20
156	1	1	20
157	2	2	2
158	1	1	10
159	1	1	10
160	1	2	5
161	1	1	8
162	1	1	19
163	1	1	5
164	2	2	11
165	2	2	32
166	1	1	30
167	2	1	33
168	1	1	25
169	1	1	7
170	1	1	31
171	1	1	23
172	1	2	23
173	2	2	3
174	1	1	15
175	1	2	12
176	1	1	3
177	1	1	18
178	1	1	11
179	1	1	11
180	1	1	15
181	1	2	12
182	1	1	20
183	1	2	12
184	1	1	10
185	1	2	19
186	1	2	14
187	2	2	19
188	1	2	13
189	1	2	18
190	1	1	27
191	1	2	7
192	1	2	15
193	1	2	5
194	1	1	3
195	1	2	7
196	1	2	35
197	1	2	3
198	1	1	5
