# Supplementary material for: Predicting postoperative peritoneal metastasis in gastric cancer with serosal invasion using a collagen nomogram
Source: Nat Commun. 2021 Jan 8;12:179. doi: 10.1038/s41467-020-20429-0 (PMC7794254; doi:10.1038/s41467-020-20429-0)
Supplement: Supplementary file 9 — Source data [file 41467_2020_20429_MOESM9_ESM.zip › Source data/Figure 2b.csv]

ID	group2	Subgroup1	Recurrence
001	1	1	26
002	0	1	103
003	0	1	102
004	0	1	55
005	0	1	101
006	0	1	100
007	0	1	72
008	0	1	80
009	0	1	90
010	0	1	99
011	0	1	99
012	1	2	32
013	0	2	99
014	0	1	98
015	1	1	28
016	2	1	2
017	0	2	43
018	1	1	20
019	0	1	97
020	2	1	25
021	0	1	75
022	1	2	3
023	1	1	34
024	1	1	30
025	1	1	33
026	0	1	96
027	1	1	26
028	1	2	6
029	2	2	6
030	0	2	94
031	2	2	16
032	1	1	9
033	1	1	11
034	1	1	19
035	1	1	4
036	1	1	35
037	0	1	94
038	2	1	6
039	0	1	47
040	0	1	93
041	0	1	94
042	1	2	12
043	0	1	93
044	1	1	10
045	0	1	92
046	0	1	92
047	0	1	94
048	1	2	7
049	2	1	10
050	0	1	64
051	2	1	1
052	1	1	6
053	0	1	88
054	2	1	30
055	0	1	80
056	0	1	89
057	1	1	9
058	0	1	89
059	0	1	89
060	0	1	88
061	0	1	50
062	0	1	88
063	0	1	87
064	0	1	87
065	1	2	16
066	0	1	86
067	1	1	28
068	0	1	85
069	0	1	85
070	2	2	19
071	1	1	6
072	2	1	15
073	2	1	3
074	0	2	62
075	0	1	83
076	0	1	83
077	0	1	83
078	0	1	83
079	0	1	45
080	2	1	28
081	2	1	28
082	2	1	17
083	0	1	81
084	1	1	11
085	0	1	81
086	1	1	12
087	0	1	78
088	1	1	16
089	1	1	12
090	0	1	77
091	2	1	12
092	0	1	42
093	0	1	77
094	1	2	23
095	0	1	77
096	2	1	22
097	0	2	67
098	2	1	10
099	1	1	16
100	0	1	76
101	0	1	76
102	0	1	66
103	0	1	75
104	0	2	75
105	0	1	75
106	0	1	75
107	0	1	51
108	1	1	17
109	0	1	73
110	1	1	30
111	2	1	25
112	0	1	51
113	0	1	72
114	1	1	10
115	0	1	71
116	2	2	25
117	0	1	121
118	1	2	26
119	2	2	16
120	1	2	23
121	1	2	27
122	2	2	34
123	0	1	123
124	1	2	27
125	1	2	19
126	0	1	123
127	2	1	11
128	0	1	125
129	0	1	126
130	1	2	11
131	1	2	22
132	1	2	14
133	2	1	32
134	1	2	17
135	2	1	12
136	1	2	8
137	0	1	126
138	2	1	7
139	2	1	10
140	1	2	16
141	0	1	123
142	0	2	125
143	0	1	127
144	0	1	122
145	0	1	124
