# Supplementary material for: Predicting postoperative peritoneal metastasis in gastric cancer with serosal invasion using a collagen nomogram
Source: Nat Commun. 2021 Jan 8;12:179. doi: 10.1038/s41467-020-20429-0 (PMC7794254; doi:10.1038/s41467-020-20429-0)
Supplement: Supplementary file 9 — Source data [file 41467_2020_20429_MOESM9_ESM.zip › Source data/Figure 3a-b.csv]

ID	Sub	DFS	OS	DFSstatus	OSstatus
001	2	69	69	0	0
002	1	68	68	0	0
003	1	67	67	0	0
004	1	66	66	0	0
005	1	66	66	0	0
006	1	66	66	0	0
007	2	59	64	0	0
008	1	63	63	0	0
009	1	61	61	0	0
010	2	48	48	0	0
011	1	55	55	0	0
012	1	55	55	0	0
013	1	55	55	0	0
014	1	54	54	0	0
015	1	53	53	0	0
016	1	51	51	0	0
017	1	51	51	0	0
018	1	51	51	0	0
019	1	50	50	0	0
020	1	50	50	0	0
021	1	49	49	0	0
022	2	53	53	0	0
023	2	53	53	0	0
024	2	44	44	0	0
025	2	51	51	0	0
026	2	46	46	0	0
027	1	54	54	0	0
028	1	46	46	0	0
029	1	46	46	0	0
030	1	45	45	0	0
031	1	44	44	0	0
032	1	44	44	0	0
033	1	43	43	0	0
034	1	38	38	0	0
035	1	43	43	0	0
036	1	79	79	0	0
037	1	60	60	0	0
038	1	42	42	0	0
039	1	42	42	0	0
040	1	41	41	0	0
041	1	41	41	0	0
042	1	38	38	0	0
043	2	41	41	0	0
044	1	41	41	0	0
045	2	41	41	0	0
046	2	41	41	0	0
047	1	40	40	0	0
048	1	40	40	0	0
049	2	40	40	0	0
050	1	40	40	0	0
051	2	40	40	0	0
052	1	39	39	0	0
053	1	39	39	0	0
054	1	39	39	0	0
055	1	38	38	0	0
056	1	38	38	0	0
057	1	37	37	0	0
058	1	37	37	0	0
059	1	37	37	0	0
060	1	37	36	0	0
061	1	37	36	0	0
062	1	55	55	0	0
063	1	55	55	0	0
064	1	55	55	0	0
065	2	56	56	0	0
066	1	56	56	0	0
067	1	56	56	0	0
068	1	38	34	0	0
069	1	45	45	0	0
070	2	34	34	0	0
071	1	44	44	0	0
072	1	44	44	0	0
073	1	44	44	0	0
074	2	44	44	0	0
075	1	43	43	0	0
076	1	43	43	0	0
077	1	43	43	0	0
078	1	42	42	0	0
079	2	40	40	0	0
080	1	40	40	0	0
081	1	40	40	0	0
082	1	40	40	0	0
083	1	39	39	0	0
084	1	39	39	0	0
085	1	39	39	0	0
086	1	39	39	0	0
087	1	47	47	0	0
088	1	47	47	0	0
089	1	37	37	0	0
090	1	37	37	0	0
091	1	37	37	0	0
092	1	37	37	0	0
093	1	37	37	0	0
094	1	37	37	0	0
095	1	37	37	0	0
096	1	37	37	0	0
097	1	37	37	0	0
098	1	37	37	0	0
099	2	3	12	1	1
100	2	32	35	1	1
101	1	17	30	1	1
102	2	34	41	1	0
103	2	7	13	1	1
104	1	1	1	1	1
105	2	33	40	1	0
106	2	29	50	1	0
107	1	7	9	1	1
108	2	16	62	1	0
109	1	16	30	1	1
110	1	34	42	1	0
111	2	5	9	1	1
112	1	25	26	1	1
113	1	12	13	1	1
114	1	31	37	1	0
115	2	11	19	1	1
116	1	29	37	1	0
117	2	21	48	1	0
118	2	3	6	1	1
119	1	18	18	1	1
120	1	20	53	1	0
121	1	27	29	1	1
122	1	22	27	1	1
123	1	7	8	1	1
124	2	11	17	1	1
125	2	19	52	1	0
126	1	14	16	1	1
127	1	26	29	1	1
128	1	24	35	1	1
129	2	6	8	1	1
130	1	25	30	1	1
131	2	13	13	1	1
132	2	7	7	1	1
133	1	8	19	1	1
134	2	1	21	1	1
135	2	24	2	1	1
136	2	24	24	1	1
137	2	16	18	1	1
138	2	2	2	1	1
139	2	13	21	1	1
140	2	10	14	1	1
141	2	7	10	1	1
142	2	33	40	1	0
143	2	20	21	1	1
144	2	4	9	1	1
145	2	28	43	1	0
146	2	13	19	1	1
147	2	17	17	1	1
148	2	23	23	1	1
149	2	20	36	1	1
150	2	15	19	1	1
151	1	32	40	1	0
152	1	11	11	1	1
153	1	34	39	1	0
154	1	29	37	1	0
155	1	20	30	1	1
156	1	20	20	1	1
157	2	2	3	1	1
158	1	10	10	1	1
159	1	10	14	1	1
160	2	5	7	1	1
161	1	8	9	1	1
162	1	19	33	1	1
163	1	5	8	1	1
164	2	11	11	1	1
165	2	32	32	1	1
166	1	30	62	1	0
167	1	33	33	1	1
168	1	25	37	1	0
169	1	7	33	1	1
170	1	31	40	1	0
171	1	23	36	1	1
172	2	23	40	1	0
173	2	3	7	1	1
174	1	15	19	1	1
175	2	12	12	1	1
176	1	3	6	1	1
177	1	18	25	1	1
178	1	11	24	1	1
179	1	11	15	1	1
180	1	15	15	1	1
181	2	12	15	1	1
182	1	20	32	1	1
183	2	12	20	1	1
184	1	10	19	1	1
185	2	19	30	1	1
186	2	14	36	1	1
187	2	19	29	1	1
188	2	13	40	1	0
189	2	18	35	1	1
190	1	27	30	1	1
191	2	7	10	1	1
192	2	15	29	1	1
193	2	5	10	1	1
194	1	3	3	1	1
195	2	7	7	1	1
196	2	35	54	1	0
197	2	3	4	1	1
198	1	5	12	1	1
