# Supplementary material for: Predicting postoperative peritoneal metastasis in gastric cancer with serosal invasion using a collagen nomogram
Source: Nat Commun. 2021 Jan 8;12:179. doi: 10.1038/s41467-020-20429-0 (PMC7794254; doi:10.1038/s41467-020-20429-0)
Supplement: Supplementary file 9 — Source data [file 41467_2020_20429_MOESM9_ESM.zip › Source data/Figure 3c-d.csv]

ID	Sub	DFS	OS	DFSstatus	OSstatus
001	1	26	28	1	1
002	1	103	103	0	0
003	1	102	103	0	0
004	1	55	55	0	0
005	1	101	101	0	0
006	1	100	100	0	0
007	1	72	72	0	0
008	1	80	80	0	0
009	1	90	90	0	0
010	1	99	99	0	0
011	1	99	99	0	0
012	2	32	36	1	1
013	2	99	99	0	0
014	1	98	98	0	0
015	1	28	30	1	1
016	1	2	2	1	1
017	2	43	43	0	0
018	1	20	20	1	1
019	1	97	97	0	0
020	1	25	25	1	1
021	1	75	75	0	0
022	2	3	3	1	1
023	1	34	40	1	1
024	1	30	30	1	1
025	1	33	38	1	1
026	1	96	96	0	0
027	1	26	26	1	1
028	2	6	7	1	1
029	2	6	8	1	1
030	2	94	94	0	0
031	2	16	18	1	1
032	1	9	11	1	1
033	1	11	12	1	1
034	1	19	25	1	1
035	1	4	4	1	1
036	1	35	37	1	1
037	1	94	94	0	0
038	1	6	6	1	1
039	1	47	47	0	0
040	1	93	93	0	0
041	1	94	94	0	0
042	2	12	12	1	1
043	1	93	93	0	0
044	1	10	10	1	1
045	1	92	92	0	0
046	1	92	92	0	0
047	1	94	94	0	0
048	2	7	7	1	1
049	1	10	10	1	1
050	1	64	64	0	0
051	1	1	1	1	1
052	1	6	6	1	1
053	1	88	88	0	0
054	1	30	30	1	1
055	1	80	80	0	0
056	1	89	89	0	0
057	1	9	9	1	1
058	1	89	89	0	0
059	1	89	89	0	0
060	1	88	88	0	0
061	1	50	50	0	0
062	1	88	88	0	0
063	1	87	87	0	0
064	1	87	87	0	0
065	2	16	16	1	1
066	1	86	86	0	0
067	1	28	28	1	1
068	1	85	85	0	0
069	1	85	85	0	0
070	2	19	19	1	1
071	1	6	6	1	1
072	1	15	15	1	1
073	1	3	3	1	1
074	2	62	62	0	0
075	1	83	83	0	0
076	1	83	83	0	0
077	1	83	83	0	0
078	1	83	83	0	0
079	1	45	45	0	0
080	1	28	28	1	1
081	1	28	28	1	1
082	1	17	17	1	1
083	1	81	81	0	0
084	1	11	11	1	1
085	1	81	81	0	0
086	1	12	12	1	1
087	1	78	78	0	0
088	1	16	16	1	1
089	1	12	12	1	1
090	1	77	77	0	0
091	1	12	12	1	1
092	1	42	42	0	0
093	1	77	77	0	0
094	2	23	23	1	1
095	1	77	77	0	0
096	1	22	22	1	1
097	2	67	67	0	0
098	1	10	10	1	1
099	1	16	16	1	1
100	1	76	76	0	0
101	1	76	76	0	0
102	1	66	66	0	0
103	1	75	75	0	0
104	2	75	75	0	0
105	1	75	75	0	0
106	1	75	75	0	0
107	1	51	51	0	0
108	1	17	17	1	1
109	1	73	73	0	0
110	1	30	30	1	1
111	1	25	25	1	1
112	1	51	51	0	0
113	1	72	72	0	0
114	1	10	10	1	1
115	1	71	71	0	0
116	2	25	29	1	1
117	1	121	121	0	0
118	2	26	30	1	1
119	2	16	17	1	1
120	2	23	32	1	1
121	2	27	29	1	1
122	2	34	35	1	1
123	1	123	123	0	0
124	2	27	29	1	1
125	2	19	22	1	1
126	1	123	123	0	0
127	1	11	14	1	1
128	1	125	125	0	0
129	1	126	126	0	0
130	2	11	19	1	1
131	2	22	22	1	1
132	2	14	16	1	1
133	1	32	36	1	1
134	2	17	18	1	1
135	1	12	19	1	1
136	2	8	8	1	1
137	1	126	126	0	0
138	1	7	13	1	1
139	1	10	36	1	1
140	2	16	19	1	1
141	1	123	123	0	0
142	2	125	125	0	0
143	1	127	127	0	0
144	1	122	122	0	0
145	1	124	124	0	0
