# Supplementary material for: Predicting postoperative peritoneal metastasis in gastric cancer with serosal invasion using a collagen nomogram
Source: Nat Commun. 2021 Jan 8;12:179. doi: 10.1038/s41467-020-20429-0 (PMC7794254; doi:10.1038/s41467-020-20429-0)
Supplement: Supplementary file 9 — Source data [file 41467_2020_20429_MOESM9_ESM.zip › Source data/Figure 4a-b.csv]

ID	group2	size	differentiation2	Nstage	Collagen	DFS
001	0	0	2	1	0.57284354	69
002	0	0	2	0	0.074373527	68
003	0	1	1	0	0.019401079	67
004	0	1	2	1	0.16963527	66
005	0	1	3	1	0.055867462	66
006	0	0	3	0	-0.137902449	66
007	0	0	1	0	0.529886808	59
008	0	0	2	0	0.19315854	63
009	0	0	2	1	-0.767757108	61
010	0	1	3	1	0.396820166	48
011	0	1	2	0	-0.727939696	55
012	0	0	2	1	-0.695954917	55
013	0	1	2	0	-0.754822465	55
014	0	0	3	1	-1.210164204	54
015	0	0	2	2	-0.317297634	53
016	0	0	2	2	-0.423998379	51
017	0	0	2	2	-0.285104679	51
018	0	0	1	0	-0.318547691	51
019	0	1	2	2	-0.547699603	50
020	0	0	3	0	-0.428880482	50
021	0	0	2	2	-0.324878379	49
022	0	0	1	1	0.320054644	53
023	0	1	1	4	0.269816011	53
024	0	0	2	2	0.492469297	44
025	0	1	1	0	0.507159953	51
026	0	1	2	3	0.425230097	46
027	0	1	2	0	0.093486042	54
028	0	0	3	0	-0.065055841	46
029	0	1	2	0	0.084809512	46
030	0	0	2	0	-0.024285729	45
031	0	0	1	0	-0.027149781	44
032	0	0	2	1	-0.241139841	44
033	0	0	2	0	-0.119910952	43
034	0	0	2	2	0.09501202	38
035	0	1	1	0	0.176180594	43
036	0	1	3	3	-0.010985845	79
037	0	0	1	0	-0.385455379	60
038	0	0	2	2	-0.101216623	42
039	0	1	1	0	-0.047618164	42
040	0	0	1	1	-0.0568306	41
041	0	1	1	1	0.100221546	41
042	0	0	1	3	-0.643464168	38
043	0	0	1	1	0.255975648	41
044	0	0	3	2	0.141436197	41
045	0	0	2	1	0.436877987	41
046	0	0	3	0	0.464606919	41
047	0	1	2	1	0.079865549	40
048	0	1	1	1	-0.820537535	40
049	0	1	1	0	0.526698956	40
050	0	0	3	0	-0.004715979	40
051	0	0	2	1	0.410199933	40
052	0	1	1	0	-0.194689324	39
053	0	0	1	0	-1.0452842	39
054	0	0	2	3	-0.330975082	39
055	0	0	3	1	0.193909604	38
056	0	1	1	1	0.116857822	38
057	0	0	1	0	-0.247538438	37
058	0	0	1	1	-0.293686927	37
059	0	1	2	0	-0.369893655	37
060	0	0	3	1	0.01599139	37
061	0	0	3	2	-0.182981656	37
062	0	0	1	0	-0.892116533	55
063	0	0	1	0	-1.654054999	55
064	0	1	2	4	-0.765933455	55
065	0	0	1	0	0.706782593	56
066	0	0	2	2	-0.26978308	56
067	0	1	2	1	-0.077288745	56
068	0	0	3	0	-0.053024552	38
069	0	0	2	2	-0.079260918	45
070	0	1	1	0	0.20447203	34
071	0	0	2	0	-0.007550486	44
072	0	0	1	0	-0.625648415	44
073	0	1	1	2	-1.017520204	44
074	0	0	1	2	0.234357897	44
075	0	0	2	0	-0.417425933	43
076	0	1	1	1	-0.730907685	43
077	0	1	1	0	-0.650963798	43
078	0	1	1	0	-0.18496869	42
079	0	1	2	4	0.688405698	40
080	0	1	2	1	-1.233354537	40
081	0	1	2	0	-1.036068867	40
082	0	1	1	1	-0.666503558	40
083	0	1	1	2	-0.467907991	39
084	0	1	1	3	-0.233807989	39
085	0	1	2	1	-0.322640662	39
086	0	0	1	0	0.155994921	39
087	0	1	3	0	-0.679084285	47
088	0	0	3	2	-0.589089366	47
089	0	1	3	0	-0.060780186	37
090	0	0	2	3	0.022274936	37
091	0	0	1	0	-0.859490859	37
092	0	0	2	0	0.00688283	37
093	0	1	2	1	-0.351699415	37
094	0	0	1	0	-0.075316496	37
095	0	1	1	4	-0.793958153	37
096	0	0	1	0	-0.488016931	37
097	0	0	2	2	0.050212937	37
098	0	0	2	1	-0.689562084	37
099	1	1	3	4	0.369388261	3
100	1	1	3	2	0.548268929	32
101	1	1	3	2	-0.1204856	17
102	1	1	1	0	0.227778839	34
103	1	1	3	4	0.364274713	7
104	2	0	3	4	-0.221248271	1
105	2	0	2	2	0.42915243	33
106	1	1	2	1	0.766667145	29
107	1	1	2	1	-0.052713344	7
108	1	1	1	0	0.592608477	16
109	2	0	2	3	0.03195826	16
110	1	0	3	3	-0.013540493	34
111	1	1	3	2	0.500287997	5
112	1	1	3	0	-0.334918781	25
113	1	1	3	3	0.059571431	12
114	2	1	3	2	-0.046413719	31
115	1	1	1	2	0.283299709	11
116	1	0	3	0	-0.51347614	29
117	1	1	3	1	0.762081352	21
118	1	1	3	4	0.493808851	3
119	1	1	2	2	-0.028366128	18
120	2	0	2	3	-0.114758569	20
121	2	1	2	2	-0.689183584	27
122	2	1	2	3	-0.761589147	22
123	1	1	1	4	-0.43597424	7
124	1	1	2	2	0.691526945	11
125	2	1	2	3	0.851485046	19
126	1	1	3	4	0.027931995	14
127	1	1	2	1	0.115185284	26
128	1	1	2	3	-0.018912087	24
129	1	1	1	3	0.560890361	6
130	2	1	3	3	0.092716524	25
131	1	1	2	4	0.460071894	13
132	1	0	2	2	0.752129613	7
133	1	1	2	3	0.195494309	8
134	1	1	2	2	0.337082475	1
135	2	1	3	4	0.552903319	24
136	2	1	2	3	0.522768274	24
137	1	1	2	4	0.856251735	16
138	1	1	2	1	0.750127115	2
139	1	1	2	2	1.234677085	13
140	1	1	2	1	0.778064361	10
141	1	1	3	3	0.208576275	7
142	2	1	2	3	0.686688419	33
143	1	1	2	3	0.852110683	20
144	1	1	2	1	0.472678233	4
145	1	0	2	1	0.202924206	28
146	2	0	2	2	0.410506765	13
147	1	1	1	3	0.636802122	17
148	1	1	2	2	0.465708834	23
149	1	1	2	3	0.698630062	20
150	2	0	2	2	0.585511372	15
151	1	0	2	1	-0.385044614	32
152	2	0	2	3	-0.17195211	11
153	1	0	2	1	-0.745199831	34
154	1	1	3	0	-1.092233731	29
155	1	0	2	1	-0.030766448	20
156	1	1	3	3	-0.201781439	20
157	2	1	3	3	0.487716116	2
158	1	1	3	3	0.149874098	10
159	1	1	2	3	0.196346442	10
160	1	1	2	3	0.252723754	5
161	1	1	3	4	-0.076561334	8
162	1	1	3	3	0.071700539	19
163	1	1	2	0	0.09670224	5
164	2	1	3	4	0.221014536	11
165	2	1	2	4	0.205919517	32
166	1	0	2	1	0.161125773	30
167	2	1	1	0	0.175372267	33
168	1	1	2	4	0.013053928	25
169	1	1	1	3	-0.109698631	7
170	1	1	2	2	0.114456725	31
171	1	0	2	1	-0.186798663	23
172	1	1	3	4	0.526066678	23
173	2	1	2	3	0.312405527	3
174	1	1	2	4	-0.453209875	15
175	1	1	2	4	0.289683873	12
176	1	0	3	4	0.168656229	3
177	1	0	1	3	-0.216953784	18
178	1	0	3	4	-0.044759707	11
179	1	0	3	4	-0.191184561	11
180	1	1	2	4	0.032620397	15
181	1	0	2	4	0.227628285	12
182	1	1	1	3	-0.052750708	20
183	1	0	3	1	0.44289462	12
184	1	1	3	1	-0.036621448	10
185	1	1	3	1	0.431553708	19
186	1	1	2	4	0.284198614	14
187	2	0	2	1	0.562946686	19
188	1	0	2	4	0.420852006	13
189	1	0	2	4	0.65930581	18
190	1	1	1	1	0.057839332	27
191	1	1	3	0	0.479432172	7
192	1	1	3	2	0.62529847	15
193	1	1	2	3	0.731914202	5
194	1	1	2	3	0.113989632	3
195	1	1	3	2	0.803392683	7
196	1	0	3	3	0.360087137	35
197	1	1	3	3	0.451162049	3
198	1	1	2	3	0.043982555	5
