# Supplementary material for: Predicting postoperative peritoneal metastasis in gastric cancer with serosal invasion using a collagen nomogram
Source: Nat Commun. 2021 Jan 8;12:179. doi: 10.1038/s41467-020-20429-0 (PMC7794254; doi:10.1038/s41467-020-20429-0)
Supplement: Supplementary file 9 — Source data [file 41467_2020_20429_MOESM9_ESM.zip › Source data/Figure 4c.csv]

ID	group2	size	differentiation2	Nstage	Collagen	DFS
001	1	1	2	3	-0.197010015	26
002	0	0	1	3	-0.127095011	103
003	0	1	2	2	0.07161042	102
004	0	0	1	3	-0.169446017	55
005	0	0	3	2	0.045088635	101
006	0	0	3	2	-0.044861315	100
007	0	1	1	0	0.040680989	72
008	0	1	3	2	0.195514706	80
009	0	1	1	2	-0.22804471	90
010	0	0	3	0	-0.336802465	99
011	0	0	3	2	-0.11403444	99
012	1	1	3	0	0.221049788	32
013	0	1	1	1	0.26236902	99
014	0	1	3	3	0.010251794	98
015	1	1	2	2	-0.016957794	28
016	2	1	3	2	-0.030940636	2
017	0	1	2	3	0.266292472	43
018	1	1	2	4	0.022485899	20
019	0	1	2	3	0.134422482	97
020	2	1	1	2	0.165062577	25
021	0	1	2	0	-0.031769382	75
022	1	1	3	3	0.220753898	3
023	1	1	3	3	-0.141711778	34
024	1	1	3	2	-0.021845254	30
025	1	1	3	2	0.039642469	33
026	0	1	2	1	-0.087457781	96
027	1	1	2	2	-0.078359319	26
028	1	1	3	3	0.370627464	6
029	2	1	3	3	0.403871732	6
030	0	1	1	2	0.260433301	94
031	2	1	1	2	0.313238409	16
032	1	0	2	1	0.01393363	9
033	1	0	3	4	0.038520695	11
034	1	1	3	4	0.183849556	19
035	1	0	3	2	0.0004321	4
036	1	1	2	2	0.185225774	35
037	0	0	2	0	0.095463493	94
038	2	1	2	3	-0.042370031	6
039	0	1	3	2	-0.12071001	47
040	0	1	1	1	0.011009387	93
041	0	1	1	1	0.00583325	94
042	1	1	1	2	0.362970489	12
043	0	1	2	2	-0.003337883	93
044	1	0	2	3	0.074518428	10
045	0	0	1	0	-0.019270659	92
046	0	0	3	0	0.066332351	92
047	0	1	3	0	0.03320804	94
048	1	1	3	4	0.216180531	7
049	2	0	3	2	-0.004385168	10
050	0	0	1	2	0.029544676	64
051	2	1	2	3	0.044894625	1
052	1	0	1	4	0.187355348	6
053	0	1	2	3	0.046713821	88
054	2	1	2	4	0.181568877	30
055	0	0	2	3	0.061217159	80
056	0	1	1	2	0.027563193	89
057	1	1	2	4	-0.244870416	9
058	0	1	1	3	0.063963783	89
059	0	1	2	0	0.123290747	89
060	0	1	2	0	0.148047109	88
061	0	1	2	1	0.07916683	50
062	0	1	1	0	-0.076611499	88
063	0	1	2	0	0.185967538	87
064	0	1	2	1	-0.439896606	87
065	1	1	2	2	0.422885144	16
066	0	1	2	3	-0.208658677	86
067	1	1	2	3	-0.054834481	28
068	0	0	2	1	-0.027666447	85
069	0	0	2	1	-0.082861191	85
070	2	1	1	3	0.497171445	19
071	1	1	1	3	0.028943271	6
072	2	1	1	1	0.124949734	15
073	2	0	2	1	-0.17869907	3
074	0	1	2	1	0.282422842	62
075	0	0	3	0	0.036161477	83
076	0	0	2	2	-0.030127953	83
077	0	1	3	2	0.062147591	83
078	0	1	2	2	-0.057166312	83
079	0	1	1	1	-0.055522759	45
080	2	1	2	3	-0.116070651	28
081	2	1	1	1	0.022395565	28
082	2	0	2	2	-0.027903498	17
083	0	1	1	2	0.115228322	81
084	1	1	2	2	0.088487129	11
085	0	1	1	3	-0.002822915	81
086	1	1	3	4	0.065042797	12
087	0	1	1	2	-0.161799443	78
088	1	0	3	2	0.184755585	16
089	1	1	1	3	0.135863571	12
090	0	1	2	2	0.030261812	77
091	2	0	1	3	-0.061834499	12
092	0	1	1	3	0.188849015	42
093	0	1	3	0	0.042325441	77
094	1	1	1	3	0.351754491	23
095	0	0	2	0	0.055586509	77
096	2	0	2	0	-0.002236363	22
097	0	0	1	2	0.229566115	67
098	2	1	1	3	0.082765467	10
099	1	1	3	4	-0.050150857	16
100	0	1	2	2	-0.415398475	76
101	0	1	2	1	-0.018101592	76
102	0	0	1	1	-0.106482924	66
103	0	0	1	1	-0.118734831	75
104	0	1	1	3	0.303895967	75
105	0	1	3	3	-0.049120462	75
106	0	1	3	3	0.117696325	75
107	0	1	2	1	-0.160371063	51
108	1	1	3	2	0.056102087	17
109	0	1	2	2	-0.160274767	73
110	1	1	1	0	0.149077934	30
111	2	1	3	2	0.068073431	25
112	0	1	1	2	-0.130932603	51
113	0	1	1	2	0.088246564	72
114	1	1	1	3	-0.074803949	10
115	0	1	1	2	-0.036015344	71
116	2	0	1	0	0.590643351	25
117	0	0	2	0	0.194475975	121
118	1	0	3	1	0.439863035	26
119	2	0	2	0	0.671158389	16
120	1	0	2	4	0.299277535	23
121	1	1	1	4	0.213824126	27
122	2	0	2	0	0.420909878	34
123	0	0	1	0	0.094775778	123
124	1	0	2	4	0.502895296	27
125	1	1	2	4	0.232131008	19
126	0	0	1	0	0.187152638	123
127	2	1	2	1	0.049818258	11
128	0	0	2	4	0.016636864	125
129	0	1	1	0	0.113688351	126
130	1	0	1	4	0.333507378	11
131	1	1	3	0	0.427866718	22
132	1	0	3	1	0.653869402	14
133	2	0	3	0	0.049532656	32
134	1	0	2	4	0.34116728	17
135	2	0	2	1	0.146146963	12
136	1	1	2	1	0.783996253	8
137	0	0	1	3	0.148679288	126
138	2	1	2	4	-0.268711108	7
139	2	0	2	4	0.06537315	10
140	1	1	3	3	0.614643465	16
141	0	0	3	1	0.17652482	123
142	0	0	3	0	0.490306877	125
143	0	0	2	0	0.149876512	127
144	0	0	2	1	0.059832924	122
145	0	0	2	0	0.110312024	124
