# Supplementary material for: Predicting postoperative peritoneal metastasis in gastric cancer with serosal invasion using a collagen nomogram
Source: Nat Commun. 2021 Jan 8;12:179. doi: 10.1038/s41467-020-20429-0 (PMC7794254; doi:10.1038/s41467-020-20429-0)
Supplement: Supplementary file 9 — Source data [file 41467_2020_20429_MOESM9_ESM.zip › Source data/Supplementary Figure 10a.csv]

ID	BMI	Collagen
001	Low BMI	0.57284354
002	Low BMI	0.074373527
003	Low BMI	0.019401079
004	High BMI	0.16963527
005	Low BMI	0.055867462
006	Low BMI	-0.137902449
007	High BMI	0.529886808
008	Low BMI	0.19315854
009	Low BMI	-0.767757108
010	High BMI	0.396820166
011	Low BMI	-0.727939696
012	High BMI	-0.695954917
013	Low BMI	-0.754822465
014	Low BMI	-1.210164204
015	High BMI	-0.317297634
016	Low BMI	-0.423998379
017	Low BMI	-0.285104679
018	Low BMI	-0.318547691
019	Low BMI	-0.547699603
020	High BMI	-0.428880482
021	Low BMI	-0.324878379
022	High BMI	0.320054644
023	Low BMI	0.269816011
024	Low BMI	0.492469297
025	Low BMI	0.507159953
026	Low BMI	0.425230097
027	Low BMI	0.093486042
028	Low BMI	-0.065055841
029	High BMI	0.084809512
030	High BMI	-0.024285729
031	Low BMI	-0.027149781
032	Low BMI	-0.241139841
033	High BMI	-0.119910952
034	Low BMI	0.09501202
035	Low BMI	0.176180594
036	Low BMI	-0.010985845
037	Low BMI	-0.385455379
038	High BMI	-0.101216623
039	Low BMI	-0.047618164
040	High BMI	-0.0568306
041	Low BMI	0.100221546
042	Low BMI	-0.643464168
043	Low BMI	0.255975648
044	Low BMI	0.141436197
045	Low BMI	0.436877987
046	Low BMI	0.464606919
047	Low BMI	0.079865549
048	Low BMI	-0.820537535
049	Low BMI	0.526698956
050	Low BMI	-0.004715979
051	Low BMI	0.410199933
052	Low BMI	-0.194689324
053	High BMI	-1.0452842
054	Low BMI	-0.330975082
055	Low BMI	0.193909604
056	High BMI	0.116857822
057	High BMI	-0.247538438
058	Low BMI	-0.293686927
059	Low BMI	-0.369893655
060	Low BMI	0.01599139
061	High BMI	-0.182981656
062	Low BMI	-0.892116533
063	Low BMI	-1.654054999
064	Low BMI	-0.765933455
065	Low BMI	0.706782593
066	Low BMI	-0.26978308
067	Low BMI	-0.077288745
068	Low BMI	-0.053024552
069	High BMI	-0.079260918
070	High BMI	0.20447203
071	Low BMI	-0.007550486
072	Low BMI	-0.625648415
073	Low BMI	-1.017520204
074	Low BMI	0.234357897
075	Low BMI	-0.417425933
076	Low BMI	-0.730907685
077	Low BMI	-0.650963798
078	Low BMI	-0.18496869
079	Low BMI	0.688405698
080	Low BMI	-1.233354537
081	Low BMI	-1.036068867
082	Low BMI	-0.666503558
083	Low BMI	-0.467907991
084	Low BMI	-0.233807989
085	Low BMI	-0.322640662
086	Low BMI	0.155994921
087	Low BMI	-0.679084285
088	Low BMI	-0.589089366
089	High BMI	-0.060780186
090	Low BMI	0.022274936
091	Low BMI	-0.859490859
092	Low BMI	0.00688283
093	Low BMI	-0.351699415
094	Low BMI	-0.075316496
095	Low BMI	-0.793958153
096	Low BMI	-0.488016931
097	Low BMI	0.050212937
098	High BMI	-0.689562084
099	High BMI	0.369388261
100	Low BMI	0.548268929
101	Low BMI	-0.1204856
102	Low BMI	0.227778839
103	Low BMI	0.364274713
104	Low BMI	-0.221248271
105	High BMI	0.42915243
106	High BMI	0.766667145
107	Low BMI	-0.052713344
108	Low BMI	0.592608477
109	High BMI	0.03195826
110	Low BMI	-0.013540493
111	High BMI	0.500287997
112	Low BMI	-0.334918781
113	Low BMI	0.059571431
114	Low BMI	-0.046413719
115	Low BMI	0.283299709
116	Low BMI	-0.51347614
117	Low BMI	0.762081352
118	High BMI	0.493808851
119	High BMI	-0.028366128
120	Low BMI	-0.114758569
121	High BMI	-0.689183584
122	Low BMI	-0.761589147
123	Low BMI	-0.43597424
124	Low BMI	0.691526945
125	Low BMI	0.851485046
126	Low BMI	0.027931995
127	Low BMI	0.115185284
128	Low BMI	-0.018912087
129	Low BMI	0.560890361
130	High BMI	0.092716524
131	Low BMI	0.460071894
132	Low BMI	0.752129613
133	Low BMI	0.195494309
134	Low BMI	0.337082475
135	Low BMI	0.552903319
136	High BMI	0.522768274
137	Low BMI	0.856251735
138	High BMI	0.750127115
139	Low BMI	1.234677085
140	Low BMI	0.778064361
141	Low BMI	0.208576275
142	Low BMI	0.686688419
143	High BMI	0.852110683
144	Low BMI	0.472678233
145	Low BMI	0.202924206
146	High BMI	0.410506765
147	Low BMI	0.636802122
148	Low BMI	0.465708834
149	Low BMI	0.698630062
150	Low BMI	0.585511372
151	High BMI	-0.385044614
152	Low BMI	-0.17195211
153	Low BMI	-0.745199831
154	Low BMI	-1.092233731
155	Low BMI	-0.030766448
156	High BMI	-0.201781439
157	Low BMI	0.487716116
158	Low BMI	0.149874098
159	High BMI	0.196346442
160	Low BMI	0.252723754
161	Low BMI	-0.076561334
162	Low BMI	0.071700539
163	Low BMI	0.09670224
164	Low BMI	0.221014536
165	High BMI	0.205919517
166	Low BMI	0.161125773
167	Low BMI	0.175372267
168	Low BMI	0.013053928
169	Low BMI	-0.109698631
170	Low BMI	0.114456725
171	Low BMI	-0.186798663
172	High BMI	0.526066678
173	Low BMI	0.312405527
174	High BMI	-0.453209875
175	Low BMI	0.289683873
176	Low BMI	0.168656229
177	High BMI	-0.216953784
178	High BMI	-0.044759707
179	High BMI	-0.191184561
180	Low BMI	0.032620397
181	Low BMI	0.227628285
182	Low BMI	-0.052750708
183	High BMI	0.44289462
184	Low BMI	-0.036621448
185	Low BMI	0.431553708
186	High BMI	0.284198614
187	Low BMI	0.562946686
188	Low BMI	0.420852006
189	High BMI	0.65930581
190	Low BMI	0.057839332
191	Low BMI	0.479432172
192	High BMI	0.62529847
193	High BMI	0.731914202
194	Low BMI	0.113989632
195	Low BMI	0.803392683
196	Low BMI	0.360087137
197	Low BMI	0.451162049
198	Low BMI	0.043982555
