# Supplementary material for: Predicting postoperative peritoneal metastasis in gastric cancer with serosal invasion using a collagen nomogram
Source: Nat Commun. 2021 Jan 8;12:179. doi: 10.1038/s41467-020-20429-0 (PMC7794254; doi:10.1038/s41467-020-20429-0)
Supplement: Supplementary file 9 — Source data [file 41467_2020_20429_MOESM9_ESM.zip › Source data/Supplementary Figure 10b.csv]

ID	BMI	Collagen
001	Low BMI	-0.197010015
002	Low BMI	-0.127095011
003	Low BMI	0.07161042
004	Low BMI	-0.169446017
005	Low BMI	0.045088635
006	Low BMI	-0.044861315
007	High BMI	0.040680989
008	Low BMI	0.195514706
009	Low BMI	-0.22804471
010	Low BMI	-0.336802465
011	Low BMI	-0.11403444
012	High BMI	0.221049788
013	Low BMI	0.26236902
014	Low BMI	0.010251794
015	High BMI	-0.016957794
016	High BMI	-0.030940636
017	Low BMI	0.266292472
018	Low BMI	0.022485899
019	High BMI	0.134422482
020	Low BMI	0.165062577
021	High BMI	-0.031769382
022	High BMI	0.220753898
023	Low BMI	-0.141711778
024	Low BMI	-0.021845254
025	Low BMI	0.039642469
026	High BMI	-0.087457781
027	Low BMI	-0.078359319
028	High BMI	0.370627464
029	Low BMI	0.403871732
030	Low BMI	0.260433301
031	Low BMI	0.313238409
032	High BMI	0.01393363
033	Low BMI	0.038520695
034	Low BMI	0.183849556
035	High BMI	0.0004321
036	Low BMI	0.185225774
037	Low BMI	0.095463493
038	Low BMI	-0.042370031
039	Low BMI	-0.12071001
040	Low BMI	0.011009387
041	Low BMI	0.00583325
042	High BMI	0.362970489
043	Low BMI	-0.003337883
044	Low BMI	0.074518428
045	High BMI	-0.019270659
046	Low BMI	0.066332351
047	Low BMI	0.03320804
048	High BMI	0.216180531
049	Low BMI	-0.004385168
050	Low BMI	0.029544676
051	Low BMI	0.044894625
052	High BMI	0.187355348
053	Low BMI	0.046713821
054	Low BMI	0.181568877
055	Low BMI	0.061217159
056	High BMI	0.027563193
057	Low BMI	-0.244870416
058	Low BMI	0.063963783
059	High BMI	0.123290747
060	Low BMI	0.148047109
061	Low BMI	0.07916683
062	Low BMI	-0.076611499
063	Low BMI	0.185967538
064	High BMI	-0.439896606
065	Low BMI	0.422885144
066	Low BMI	-0.208658677
067	Low BMI	-0.054834481
068	High BMI	-0.027666447
069	Low BMI	-0.082861191
070	High BMI	0.497171445
071	Low BMI	0.028943271
072	Low BMI	0.124949734
073	Low BMI	-0.17869907
074	Low BMI	0.282422842
075	High BMI	0.036161477
076	Low BMI	-0.030127953
077	Low BMI	0.062147591
078	Low BMI	-0.057166312
079	Low BMI	-0.055522759
080	Low BMI	-0.116070651
081	High BMI	0.022395565
082	Low BMI	-0.027903498
083	Low BMI	0.115228322
084	Low BMI	0.088487129
085	High BMI	-0.002822915
086	High BMI	0.065042797
087	Low BMI	-0.161799443
088	Low BMI	0.184755585
089	Low BMI	0.135863571
090	Low BMI	0.030261812
091	Low BMI	-0.061834499
092	Low BMI	0.188849015
093	Low BMI	0.042325441
094	Low BMI	0.351754491
095	High BMI	0.055586509
096	Low BMI	-0.002236363
097	Low BMI	0.229566115
098	Low BMI	0.082765467
099	High BMI	-0.050150857
100	High BMI	-0.415398475
101	Low BMI	-0.018101592
102	Low BMI	-0.106482924
103	Low BMI	-0.118734831
104	Low BMI	0.303895967
105	Low BMI	-0.049120462
106	High BMI	0.117696325
107	Low BMI	-0.160371063
108	Low BMI	0.056102087
109	Low BMI	-0.160274767
110	Low BMI	0.149077934
111	High BMI	0.068073431
112	Low BMI	-0.130932603
113	Low BMI	0.088246564
114	High BMI	-0.074803949
115	Low BMI	-0.036015344
116	Low BMI	0.590643351
117	Low BMI	0.194475975
118	High BMI	0.439863035
119	Low BMI	0.671158389
120	Low BMI	0.299277535
121	Low BMI	0.213824126
122	Low BMI	0.420909878
123	Low BMI	0.094775778
124	High BMI	0.502895296
125	Low BMI	0.232131008
126	Low BMI	0.187152638
127	Low BMI	0.049818258
128	High BMI	0.016636864
129	Low BMI	0.113688351
130	Low BMI	0.333507378
131	Low BMI	0.427866718
132	High BMI	0.653869402
133	Low BMI	0.049532656
134	Low BMI	0.34116728
135	Low BMI	0.146146963
136	High BMI	0.783996253
137	Low BMI	0.148679288
138	Low BMI	-0.268711108
139	Low BMI	0.06537315
140	Low BMI	0.614643465
141	Low BMI	0.17652482
142	High BMI	0.490306877
143	High BMI	0.149876512
144	Low BMI	0.059832924
145	Low BMI	0.110312024
