# Supplementary material for: Predicting postoperative peritoneal metastasis in gastric cancer with serosal invasion using a collagen nomogram
Source: Nat Commun. 2021 Jan 8;12:179. doi: 10.1038/s41467-020-20429-0 (PMC7794254; doi:10.1038/s41467-020-20429-0)
Supplement: Supplementary file 9 — Source data [file 41467_2020_20429_MOESM9_ESM.zip › Source data/Supplementary Figure 3.csv]

ID	group	Fiber Number.mean	Fiber Number.SD	Fiber Length.mean	Fiber Length.SD	Fiber Width.mean	Fiber Width.SD	Fiber Straightness.mean	Fiber Straightness.SD	xlinkdensity.mean	xlinkdensity.SD	orientation.mean	orientation.SD	Histogram mean	Hisogram Variance	Hisogram Skewness	Hisogram Kurtosis	Hisogram Energy	Hisogram Entropy	GLCM1	GLCM2	GLCM3	GLCM4	GLCM5	GLCM6	GLCM7	GLCM8	GLCM9	GLCM10	GLCM11	GLCM12	GLCM13	GLCM14	GLCM15	GLCM16	GLCM17	GLCM18	GLCM19	GLCM20	GLCM21	GLCM22	GLCM23	GLCM24	GLCM25	GLCM26	GLCM27	GLCM28	GLCM29	GLCM30
001	0	53.34390114	0.099107167	5.058460807	0.303187331	0.902990643	0.005284988	0.017604611	0.00256635	23.03364578	0.941167267	0.903926877	0.124723301	1.243988543	0.906206454	7.519448278	84.76722631	0.774529942	0.530341111	0.183958043	0.453712469	0.892113277	0.971490064	0.226038102	0.305209053	0.886660571	0.968685938	0.218731139	0.356625801	0.888960922	0.969978161	0.253745735	0.276230121	0.884019968	0.967382944	0.267196911	0.215862999	0.880635355	0.965744325	0.276025662	0.162178376	0.879137403	0.965044356	0.281465131	0.17639899	0.879993039	0.965480125	0.293722306	0.141960456
002	0	42.36005715	7.305343388	4.478136214	1.039875502	0.905452859	0.00622602	0.015442732	0.005048018	16.37693878	1.911410914	0.935109866	0.061949917	1.736011492	3.22373115	4.522357611	30.29724306	0.529434998	1.063443048	0.578359415	0.554147685	0.706327736	0.918224324	0.791244354	0.397700999	0.690480176	0.907767328	0.668543937	0.47469474	0.700679922	0.914498927	0.770916529	0.399064053	0.691683515	0.908747528	0.910921887	0.305376661	0.679990005	0.901388485	1.026107953	0.229562629	0.671752259	0.896112133	0.933278622	0.280280066	0.679484976	0.901040931	1.011608726	0.234423106
003	0	44.18369985	2.169640727	4.480138418	0.547887958	0.911177135	0.0007804	0.015885447	0.004618887	19.2234345	1.400202068	0.722774105	0.156683637	2.008083002	4.05149029	3.94665442	23.44279482	0.401242434	1.309423555	0.600768641	0.663917896	0.631417551	0.900313983	0.865298761	0.522639865	0.612182286	0.885793757	0.797294579	0.548725862	0.61803934	0.890271435	0.932297582	0.468831668	0.608335977	0.883065513	0.98561534	0.449336112	0.604197671	0.879905216	1.218812913	0.332513313	0.588391307	0.869010706	1.1802996	0.337752429	0.592209999	0.871650676	1.290117199	0.270389116
004	0	51.61042756	12.69062601	3.810593856	0.490942819	0.917727187	0.020474953	0.011866622	0.005877041	18.35703388	3.879183141	0.694719068	0.116142846	1.515473527	1.660968823	5.569037368	48.5098264	0.557743038	0.914764916	0.310868305	0.522668265	0.79862004	0.947078878	0.411440452	0.341076164	0.787544209	0.941196491	0.428393296	0.343108875	0.787779829	0.941032052	0.487737116	0.269264107	0.779728891	0.936792783	0.473650121	0.279470788	0.778809728	0.936250966	0.517414207	0.185170675	0.773544535	0.933628589	0.554997498	0.157563039	0.771167898	0.932235585	0.574779961	0.1365186
005	0	46.64486385	6.805859023	4.27022747	0.341012644	0.904890879	0.007739275	0.020247986	0.003447746	17.65144656	2.613548287	0.64506321	0.072373744	1.73904441	2.812265751	4.756263542	39.12389431	0.49900797	1.082694268	0.467082919	0.56148405	0.714713691	0.923559929	0.723812445	0.351987621	0.693166823	0.908771199	0.728260749	0.351986245	0.694235232	0.909357752	0.785333056	0.295174623	0.689438427	0.906503094	0.724748329	0.337198443	0.691845711	0.908110865	0.913334241	0.204703013	0.676364011	0.898123744	0.938441024	0.180019314	0.675153885	0.897790828	0.976800992	0.151543502
006	0	34.51508266	1.914988732	3.799691852	0.569157299	0.912181936	0.01709544	0.006433661	0.002539879	15.09726504	2.699589	0.834056252	0.028204364	1.621432065	3.781277936	5.236326297	35.7243075	0.618865837	0.886611604	0.61099942	0.616462828	0.777754217	0.93753582	0.922745636	0.416568036	0.760103424	0.926268589	0.776368373	0.503337233	0.769176158	0.932043139	0.938644901	0.404576413	0.75955057	0.926116579	1.080328804	0.326042492	0.751361394	0.92112054	1.31776784	0.175202409	0.737291752	0.913128462	1.205806964	0.235339332	0.744302994	0.917157147	1.31975991	0.171860346
007	0	48.61790926	17.03566308	4.126808899	0.820720754	0.908372657	0.022987569	0.018599577	0.004154712	18.81533706	9.492859979	0.684395174	0.274038451	1.338701429	0.985107428	5.623662034	57.07369685	0.659563451	0.695714948	0.186254531	0.396846728	0.876845163	0.967207989	0.257729973	0.266452152	0.869655556	0.963401261	0.218458142	0.366284087	0.876191532	0.966683423	0.239825474	0.25650846	0.870896526	0.964170074	0.274286688	0.16996757	0.864936437	0.96120598	0.316587805	0.10714848	0.860326127	0.958869918	0.290884714	0.191268945	0.86574767	0.961440251	0.29656849	0.122555896
008	0	46.21444905	2.140923929	3.963186993	0.036424047	0.896342605	0.015659423	0.014343593	0.00269019	17.73354011	1.691649292	0.736965209	0.127387582	1.78691409	1.930383428	4.341765155	32.96170618	0.399941267	1.187747976	0.396293709	0.480425441	0.700199568	0.920475738	0.564665215	0.287264248	0.681572779	0.908865341	0.524676	0.333016923	0.686713409	0.911933103	0.552515549	0.282240742	0.682168279	0.909224032	0.563478089	0.269126344	0.680529158	0.908271929	0.661389024	0.166598092	0.669070572	0.901276011	0.653585942	0.172676862	0.671078515	0.902545494	0.653710314	0.160991495
009	0	71.87173554	15.32133426	6.350444294	1.550213791	0.888770272	0.007394055	0.020334496	0.002774734	21.50122635	3.188494778	0.644623993	0.168308053	3.734135194	10.13729411	2.118774531	7.902087893	0.170929537	2.07901378	2.351909893	0.55125226	0.200411913	0.709560233	2.824314221	0.447001296	0.187610174	0.690004389	2.498745249	0.500702322	0.195116175	0.705190714	3.421055529	0.33107562	0.176395158	0.670017949	3.788546171	0.275675905	0.170693659	0.654931088	3.864585655	0.246641959	0.166387502	0.650399075	3.595142182	0.287989845	0.171402364	0.662518578	4.389381632	0.148279211
010	0	51.80457013	8.231138634	4.517825671	0.71181436	0.897947968	0.012251438	0.018147018	0.004263606	17.30544725	3.172893263	0.526801653	0.068880443	1.504858429	0.974492884	4.767308344	51.57906507	0.515670705	0.924364161	0.156675887	0.515850144	0.819929719	0.957066017	0.239747209	0.280564707	0.804723863	0.947857477	0.227207348	0.30493242	0.807799709	0.949599868	0.237493454	0.258075534	0.806168201	0.94877346	0.223174966	0.302022608	0.80695986	0.949420387	0.296225544	0.120824692	0.79342616	0.94152481	0.295195325	0.105890387	0.793485697	0.941538042	0.293463565	0.103528705
011	0	51.17721688	14.87576991	4.775336877	1.345423011	0.908324426	0.006382622	0.014350874	0.010014151	20.31169408	2.511641761	0.726082881	0.055543726	2.740452718	10.1197787	3.367510052	19.56534343	0.377660955	1.52912777	1.610440767	0.638167766	0.500912877	0.839608944	2.262577899	0.486391173	0.480790072	0.81858021	2.180643928	0.5081167	0.485602357	0.82253582	2.723032882	0.39352044	0.469673536	0.805523424	2.741976113	0.385572993	0.466567404	0.803267997	3.201242259	0.277656363	0.452842471	0.789741135	3.261954909	0.280346516	0.453863784	0.789555927	3.64645173	0.193868254
012	0	85.12234449	13.39915195	7.76146031	1.284716468	0.891961971	0.00464968	0.017115418	0.00198173	24.80512909	2.051169554	0.769311631	0.09355295	4.441326344	14.58833477	1.605458364	5.029218031	0.132266034	2.283926358	2.733775665	0.627883618	0.142265099	0.683239928	4.130507258	0.439517533	0.123508058	0.636700635	3.22219166	0.564456855	0.136635251	0.666312977	3.589928428	0.513892594	0.130687338	0.653546673	4.51879821	0.384797378	0.117499839	0.623863219	5.623707178	0.23656508	0.104215972	0.590991119	4.76584393	0.355002426	0.115749105	0.61719768	5.042852063	0.31644641
013	0	43.07141369	5.314829278	4.033096827	0.759149882	0.896195128	0.008155491	0.016014075	0.006344687	17.63473739	0.684789278	0.866863915	0.066617519	2.701112154	8.389854813	2.923818362	13.07544152	0.291660335	1.661860037	1.689705009	0.569626785	0.442130237	0.81815907	2.252251963	0.42693487	0.420970516	0.797922179	1.991654079	0.479230435	0.432857866	0.809907521	2.524801573	0.34336727	0.410649931	0.788822945	2.817469163	0.286550202	0.398403648	0.776971962	3.099462413	0.214199189	0.388239147	0.767379973	2.947558714	0.23447028	0.394982525	0.774604175	3.328375354	0.141680155
014	0	53.88443353	3.699972356	4.546951214	0.109579848	0.883693335	0.003206544	0.023101867	0.001673174	18.28518149	1.317529613	0.819121392	0.137243611	3.466718483	10.97893761	2.17365086	7.74874356	0.188158374	2.007146939	2.607764984	0.513758441	0.241282231	0.723379464	3.192709194	0.404215559	0.22446788	0.701042269	3.077728265	0.436132354	0.234366608	0.711690343	3.967096087	0.274047574	0.211967297	0.680475639	4.192351746	0.222060657	0.202350857	0.668467361	4.282982951	0.204144209	0.199110951	0.663500385	4.407237861	0.192825456	0.202902684	0.667012188	4.83006259	0.113913985
015	0	67.7482129	15.30609637	6.69614453	1.647049296	0.893616968	0.017654403	0.018324229	0.002778761	22.76447825	2.840232398	0.688087251	0.246469202	3.180187141	8.807824484	2.47604725	11.48239769	0.226258374	1.851608351	1.385852145	0.651501488	0.349748756	0.79857929	2.332714529	0.454095411	0.324714386	0.75988617	2.005592769	0.534371561	0.336549016	0.774992688	2.12624366	0.493901947	0.33094008	0.768949638	2.317957054	0.433935805	0.32141228	0.758550142	3.188594169	0.265628946	0.30205979	0.729309033	3.008444123	0.312088491	0.308786087	0.737123192	3.006614523	0.301146
016	0	45.30195345	6.090887748	4.215473312	0.366383225	0.891276181	0.007784017	0.01782186	0.00307176	19.21201862	2.385923444	0.829518942	0.055234599	2.41354781	7.016099628	3.269408256	16.29599594	0.336550625	1.514246537	1.276313025	0.595159878	0.513043238	0.851142366	1.823699061	0.421702736	0.487433211	0.830144675	1.645323537	0.487582594	0.500231218	0.839790164	1.952618885	0.398110382	0.485656021	0.827610383	2.108537216	0.336167262	0.474713853	0.819043266	2.431024789	0.232088127	0.46002795	0.807608238	2.362955333	0.26067242	0.467340072	0.812817096	2.553501267	0.201190206
017	0	47.32056054	6.982000392	4.204637731	0.653361629	0.89983569	0.010399191	0.013956565	0.001165792	24.06335656	1.579012144	0.766864159	0.101827613	2.15540141	6.36140659	3.562836223	17.14110148	0.424960651	1.331598858	1.198533354	0.585117234	0.598639003	0.87847444	1.861080259	0.353140566	0.568332194	0.855892262	1.624511232	0.437173207	0.580992246	0.864655441	1.785411012	0.38409527	0.571599454	0.858117369	1.989173629	0.31074826	0.560885282	0.850692621	2.411845659	0.163516644	0.539494383	0.836445184	2.313735258	0.198896232	0.547530951	0.841251488	2.319291063	0.199617547
018	0	42.82683716	4.168852307	4.14128317	0.307231554	0.901633267	0.004061751	0.020097139	0.002480068	16.88988367	2.510772824	0.802556811	0.127637931	2.396659595	5.453582845	3.00362923	14.30300629	0.303724792	1.584153339	1.07174497	0.569591908	0.46243601	0.838271442	1.650849711	0.338150123	0.428030071	0.808777095	1.430559415	0.422012828	0.442257475	0.820943646	1.48858463	0.39774375	0.436684981	0.816720986	1.699159776	0.319212352	0.422885977	0.804603577	2.10156204	0.161102328	0.399608534	0.785282437	1.976027676	0.205970233	0.408360945	0.792724197	1.962650535	0.209770754
019	0	47.84728224	3.910080116	4.252051354	0.068833976	0.895573921	0.009433633	0.019167056	0.002408078	18.28593685	1.580738765	0.651885593	0.209744791	2.496914815	5.592184602	2.929091059	13.70382298	0.278125736	1.640841636	1.213162393	0.528682525	0.43419275	0.827329082	1.700730417	0.342113551	0.406709009	0.802493975	1.730929023	0.334031605	0.406782803	0.80226977	1.947021473	0.252846847	0.393485893	0.791510153	1.826014169	0.294653452	0.398015223	0.795411859	2.114157771	0.186071264	0.3812195	0.780805763	2.204090231	0.153621732	0.378579295	0.778246449	2.312069276	0.115022713
020	0	64.99265704	2.575364405	6.132609567	0.180966032	0.897677877	0.005909338	0.019353015	0.001342733	21.86705394	0.989207385	0.807349812	0.075806344	3.654277963	11.21052941	1.978267713	6.864627265	0.172520344	2.08619756	2.252557005	0.596124695	0.223145076	0.726543393	3.565477702	0.362430143	0.193711062	0.679969153	2.867284345	0.487943517	0.212979817	0.7089566	2.87068581	0.485665969	0.209713289	0.705788545	3.568733359	0.361348848	0.190588578	0.675405009	4.42429815	0.210112577	0.172825989	0.646981292	3.93889435	0.296443788	0.1866186	0.668108411	3.853903357	0.308837291
021	0	70.34526691	24.70867183	6.65031014	3.168784097	0.89736564	0.009854535	0.015934686	0.003215194	24.70208835	6.475231073	0.713349075	0.109341611	3.31260955	9.289417012	2.340206304	9.516833109	0.213033977	1.931094473	1.709354739	0.611655979	0.306330706	0.769700204	2.736561443	0.384024336	0.279176947	0.731840685	2.354494891	0.473820774	0.292571457	0.74723824	2.376923421	0.461262675	0.286374928	0.743053247	2.651357234	0.393251538	0.274782148	0.729610436	3.364990561	0.239364796	0.256750365	0.705003561	3.169461679	0.281953493	0.264940836	0.714424428	3.107279252	0.291866614
022	0	44.07668712	12.53077238	3.518581622	0.463312936	0.89855517	0.013780777	0.013229454	0.008887315	18.14382947	7.401624355	0.663972894	0.12373154	1.476215809	1.490023807	6.007534775	62.3715854	0.614318079	0.823799637	0.279447379	0.531924175	0.808705625	0.949610328	0.446262295	0.261902611	0.788362862	0.937865721	0.427879448	0.319318564	0.792428782	0.939912919	0.444309654	0.300649619	0.790491139	0.938791985	0.428188932	0.280929955	0.790940493	0.939197124	0.536569266	0.106854703	0.776604983	0.931414491	0.52967772	0.147282572	0.779153193	0.932810808	0.532828727	0.139926584
023	0	57.18926608	15.76383646	3.960397127	0.450870991	0.91164024	0.009692917	0.01261534	0.004198262	27.12539449	2.308704614	0.761535287	0.141447921	1.751213841	4.214213838	5.946636298	50.88034181	0.614926541	0.921687261	0.838202884	0.530558038	0.735685089	0.919923007	1.402835921	0.262917969	0.710586922	0.900268418	1.160797863	0.34810297	0.721912788	0.909255824	1.045351851	0.347233724	0.725293821	0.913538556	1.338678598	0.27439945	0.711070276	0.901933347	1.621550308	0.148158929	0.697991817	0.891690553	1.529254534	0.180649474	0.702625205	0.895348702	1.326536149	0.214078525
024	0	39.2158515	1.408916056	3.867355493	0.550906491	0.896434456	0.014883299	0.019748631	0.005767272	13.34098141	1.188103679	0.833532507	0.085647981	1.247106742	0.481236804	7.86117323	161.0474082	0.706269378	0.577359907	0.081404934	0.380791214	0.922555695	0.980721215	0.109517033	0.171657489	0.917374307	0.977974543	0.101979568	0.211473786	0.919241679	0.978998221	0.105425367	0.182558191	0.918109527	0.978418101	0.109518017	0.172462221	0.916513584	0.977560782	0.125915561	0.066900134	0.913255581	0.97601091	0.12248788	0.077890056	0.914944039	0.976825216	0.123376619	0.0800119
025	0	49.90554663	1.312363047	4.065978788	0.586850276	0.901443903	0.010232418	0.016605368	0.006805038	18.71370989	0.544295028	0.665968574	0.097118424	1.351728341	0.819814226	6.068611462	66.83639532	0.627790122	0.745470427	0.142929492	0.463501565	0.868673757	0.967747258	0.183289764	0.330380362	0.861779067	0.963916709	0.162551118	0.400012559	0.865406874	0.965720833	0.187198042	0.295763671	0.860817256	0.963624126	0.208673654	0.217778727	0.857138789	0.96169601	0.233907123	0.147119995	0.852080316	0.959075183	0.221426254	0.187303475	0.854048551	0.959898808	0.228141644	0.153322497
026	0	45.65484755	4.825633945	3.958271974	0.293169518	0.898803357	0.008063137	0.019385499	0.005422485	17.755151	1.137803078	0.806834972	0.145178364	1.384371356	0.973641229	6.066636125	66.5146709	0.602443098	0.785495058	0.183725724	0.440409989	0.861771749	0.964256505	0.239295965	0.277681942	0.854491024	0.96062386	0.209380868	0.359739395	0.857908409	0.96230986	0.240497415	0.27638272	0.85277203	0.959656263	0.27083937	0.194134308	0.849195343	0.95787628	0.301436257	0.112676625	0.845091629	0.955884113	0.283178906	0.155883693	0.847382119	0.957060978	0.293345598	0.131563377
027	0	51.10155164	12.96953554	4.928562622	1.943799909	0.905898465	0.012436675	0.010069152	0.008762663	19.18190026	8.972953645	0.695212	0.031334029	2.047942933	3.463019462	3.851803285	28.36967734	0.383462557	1.326307594	0.553619659	0.604984465	0.611908012	0.895985588	0.821830251	0.424609876	0.592359773	0.879634305	0.752260571	0.466153064	0.598436114	0.884840456	0.82335637	0.415131972	0.592172804	0.879653021	0.846464767	0.406109672	0.588901443	0.877163778	1.06961355	0.244855284	0.571967356	0.86428587	1.029973481	0.276841376	0.57708876	0.867936349	1.079536006	0.236123967
028	0	60.29481981	12.51325644	6.020612083	1.969406774	0.90691461	0.01633374	0.014586625	0.004329804	17.9385801	11.15509046	0.565181748	0.165591016	2.207609923	4.94317564	3.349367386	18.73737152	0.362514189	1.435933458	0.687637505	0.652669375	0.563092211	0.88239879	1.108359259	0.466427268	0.539533405	0.861791124	1.058316722	0.502383834	0.543904574	0.864964207	1.123692593	0.471492296	0.53922122	0.861383122	1.031226273	0.48544736	0.541448327	0.863802587	1.454297678	0.320218588	0.518841507	0.845870363	1.43554558	0.335963222	0.521974451	0.847738004	1.452097851	0.331338951
029	0	37.6460321	2.477103783	3.790789902	0.136653508	0.915541465	0.029690812	0.01027241	0.004107951	15.5499891	4.237920743	0.898382885	0.114069283	1.7540191	1.873501759	4.839524912	40.63235458	0.418566737	1.153324209	0.423068801	0.442163591	0.702623628	0.920913068	0.546203355	0.273475053	0.69203927	0.91411225	0.528546612	0.294700596	0.694535036	0.915568397	0.590091052	0.214713627	0.68346328	0.908973306	0.598067717	0.210910099	0.68006829	0.906928352	0.649415692	0.141641596	0.676298581	0.904568145	0.645051248	0.143915101	0.676848123	0.904872088	0.684508353	0.093530338
030	0	43.81697367	9.118741573	4.064729063	0.745159888	0.916348842	0.006013669	0.01369975	0.003034169	13.80115914	7.8008239	0.62322938	0.052085836	1.68760255	2.976301189	4.678304669	31.35680589	0.528572678	1.043738905	0.477319498	0.620799133	0.732441762	0.928759089	0.646696427	0.476831023	0.717099068	0.919443965	0.616965142	0.503710872	0.721544188	0.921668383	0.744065538	0.407108582	0.711163109	0.91552462	0.76569488	0.388881832	0.708493643	0.913860224	0.900332307	0.272270809	0.695491817	0.906608537	0.902472725	0.274451817	0.696297389	0.907124697	0.976469112	0.220334518
031	0	41.90144727	3.49453483	3.360875499	0.207125042	0.910930971	0.015732149	0.008707845	0.000690968	21.53072703	8.058218707	0.668330178	0.096943573	1.95432218	2.65300408	3.689238135	23.13245931	0.360182677	1.322585398	0.559661635	0.492033468	0.616221356	0.894069486	0.702926573	0.370679771	0.601676242	0.884147685	0.744368253	0.345811324	0.601712841	0.883814183	0.874810109	0.227777059	0.584009709	0.872695452	0.836110382	0.247383302	0.584111201	0.872874206	0.899549025	0.201226086	0.578607123	0.86906901	0.974605683	0.145777117	0.574105384	0.866232703	1.050582239	0.076993107
032	0	44.96324643	7.113550475	4.578084496	0.550574037	0.90300213	0.006118871	0.01809035	0.001858862	17.7151337	3.137865188	0.773716764	0.123505833	2.560399512	6.914674777	3.026215213	14.48990089	0.297375607	1.615056016	1.254008322	0.587864651	0.468982103	0.838006964	2.009831693	0.370985416	0.438756154	0.808850264	1.633996502	0.489171663	0.455314456	0.823606588	1.655982474	0.468785145	0.450014018	0.820345172	2.036932103	0.343881991	0.433289794	0.80533364	2.613805894	0.183439185	0.410777805	0.78497965	2.36638164	0.266074404	0.42350164	0.795464008	2.330702784	0.263078184
033	0	35.39958188	2.760312777	3.85170789	0.141432227	0.903337354	0.007292644	0.008750058	0.003453979	17.35350248	6.074792225	0.761303929	0.164108623	1.776341318	4.180096958	4.665529647	28.55183026	0.518625244	1.07117178	0.709611163	0.610777831	0.726369581	0.922654226	1.126636736	0.386639073	0.703596941	0.907832392	0.977102121	0.468941182	0.71410882	0.914113665	1.082349261	0.409318959	0.706609152	0.909504648	1.18756675	0.34866697	0.698020772	0.904663998	1.478506454	0.195635959	0.680310553	0.894133868	1.404843915	0.238954054	0.68749106	0.898060908	1.450382472	0.208124515
034	0	39.49763345	3.959565154	4.034897836	0.889592379	0.898519312	0.028918107	0.009612082	0.008356171	22.6502095	2.75398068	0.95247722	0.023919307	1.950080559	5.023840643	4.317748301	27.06076173	0.437239349	1.211498628	0.84908948	0.585038665	0.676654186	0.907604988	1.353335097	0.355331022	0.652645478	0.890179345	1.050075313	0.482394565	0.668651778	0.901645491	1.095625812	0.455110474	0.664232728	0.898853852	1.393743433	0.337838965	0.647833779	0.887388131	1.785523653	0.170132289	0.631330972	0.875915609	1.53476468	0.271228544	0.644570786	0.884768523	1.550256942	0.260365856
035	0	47.04593389	8.457129679	3.962480126	0.593620841	0.907745054	0.013525374	0.015567321	0.006974688	16.40262492	1.949908999	0.737142892	0.175689402	1.615459497	1.932655271	4.850806897	38.73391647	0.503233184	1.025579503	0.404070934	0.45524218	0.747124951	0.931206543	0.504430937	0.342987589	0.738173677	0.925564969	0.458767163	0.397033708	0.74449234	0.929137676	0.555043029	0.264988291	0.730198727	0.921302044	0.597659121	0.213043088	0.723760884	0.91772246	0.637909281	0.175232335	0.721126823	0.916069155	0.599886915	0.216595526	0.726887833	0.919085443	0.670886107	0.126569999
036	0	56.95005771	18.15455089	5.115897682	1.166703652	0.894318795	0.019507478	0.018044553	0.005764503	19.28897698	3.024130873	0.801900611	0.171309761	2.062232173	4.148449137	3.451908426	20.34699923	0.387148676	1.32510759	0.798260297	0.503795114	0.62140108	0.888779511	1.259114138	0.276353923	0.591874846	0.865888348	1.058765812	0.372980989	0.604729527	0.875794704	1.089011144	0.335098847	0.599052524	0.872058411	1.244824873	0.266922044	0.58977418	0.864552526	1.557849417	0.138921282	0.572695298	0.85134078	1.457203353	0.176038867	0.578803939	0.855775161	1.412443232	0.176380562
037	0	70.94364601	19.9025253	6.696258717	1.696662635	0.898382677	0.007998716	0.017837654	0.002727286	23.54975463	3.351464758	0.799710248	0.315020792	3.55277987	9.440961555	2.072601481	8.202088453	0.179920495	2.032725032	2.112394632	0.547216947	0.237084013	0.732021385	2.521555513	0.450754146	0.22604694	0.71529655	1.961385198	0.544472533	0.238717008	0.738784428	2.623936322	0.415410192	0.221070081	0.709786863	3.261289686	0.307066854	0.2073743	0.685597602	3.355268064	0.280068095	0.204917653	0.682352889	2.783113248	0.361951426	0.214485632	0.702278448	3.502074	0.237544731
038	0	50.24304562	4.731562485	4.265655803	0.668525249	0.909480952	0.002984673	0.015436796	0.004459871	21.88843973	3.894472437	0.553150144	0.146958032	2.30884976	5.020431408	3.368898922	19.39367018	0.334904843	1.488532898	0.908210837	0.57594282	0.537079078	0.864568051	1.547233616	0.325826003	0.50294291	0.834069384	1.397478677	0.386024925	0.511756338	0.841022644	1.430126726	0.359836086	0.507293105	0.838252252	1.443106035	0.344089839	0.505088521	0.837027087	1.958409662	0.161503635	0.477608953	0.813421663	1.903652829	0.182028777	0.482391036	0.816803882	1.867937607	0.185215186
039	0	44.59730689	1.169174152	4.696315078	0.426178362	0.902493297	0.007490297	0.018372151	0.000379948	18.07793582	0.999117585	0.822542893	0.033204554	2.456392171	4.828095647	2.964853674	14.6725544	0.285544636	1.605779543	0.988635341	0.574231189	0.455368596	0.838800642	1.487652613	0.372852529	0.427931508	0.813095691	1.218853896	0.497101803	0.44664462	0.829366019	1.251161666	0.478885772	0.44073193	0.82463886	1.543709043	0.339550937	0.420970566	0.807518165	1.862391953	0.208605803	0.402658174	0.791704975	1.697040152	0.294009599	0.416948082	0.803103853	1.695187105	0.290040655
040	0	64.80857887	14.60071205	6.242280662	2.064472831	0.897647626	0.007100843	0.018063968	0.000910265	20.54384142	3.385508894	0.728055658	0.106500427	2.764162789	5.2962413	2.835773295	16.29388619	0.2486637	1.713126349	1.069791053	0.552768984	0.392576289	0.814742827	1.57130219	0.352310346	0.368046637	0.786352621	1.376949635	0.440699084	0.382485439	0.800723207	1.467441024	0.423275308	0.380647722	0.797138977	1.595163127	0.348023834	0.366352613	0.784218213	1.949644001	0.217775979	0.350446375	0.766067821	1.825568874	0.279663024	0.360685792	0.77545319	1.86839972	0.280485419
041	0	35.27457967	3.879693416	3.494250275	0.228416497	0.903937804	0.007927566	0.010932026	0.002850217	14.72795233	1.842447232	0.804271568	0.136830483	1.696671119	2.384461102	4.689188351	33.34285597	0.473258264	1.09951095	0.528750959	0.46165021	0.712499976	0.919529127	0.668397225	0.320138911	0.697916909	0.911029322	0.54762856	0.443741092	0.710865581	0.918730434	0.643091937	0.346679471	0.700212421	0.912506065	0.797213886	0.18992851	0.685265028	0.903787199	0.849292024	0.137563028	0.67968589	0.900605477	0.754164069	0.2346532	0.689801143	0.906411136	0.833259616	0.154401262
042	0	63.13729924	13.95952815	6.064266208	1.024003686	0.8930831	0.007813246	0.018468842	0.001690392	20.01440831	3.586163934	0.850404466	0.078218864	3.082000567	9.672174904	2.441578762	9.579384765	0.235846103	1.853603007	1.827759321	0.605009902	0.347979276	0.783332028	2.477959259	0.455783171	0.327493914	0.759244026	2.168095238	0.526887712	0.33924896	0.772545839	2.608048148	0.440929926	0.324235704	0.755136645	2.914484235	0.370700607	0.312515941	0.742294954	3.254676495	0.290628802	0.302496815	0.731312148	3.119808739	0.322384371	0.310434735	0.739366509	3.390715242	0.271976034
043	0	39.44865158	4.986837013	3.799316629	0.631371831	0.917922028	0.010271867	0.011065097	0.005565708	23.30596312	6.752791465	0.7428134	0.043147171	1.737817216	2.495707344	4.880266821	37.73825616	0.458117977	1.128235477	0.513987876	0.495937053	0.701644933	0.918903469	0.762382054	0.260325474	0.6773469	0.903753995	0.682680204	0.331810988	0.686201733	0.909023317	0.704797855	0.306266829	0.684221096	0.907875833	0.751952799	0.269061086	0.677813976	0.903840359	0.892853281	0.137436813	0.662868776	0.895096955	0.851455967	0.178234858	0.668467504	0.898306167	0.838175864	0.184296035
044	0	31.48436604	3.122048261	3.252649132	0.198489449	0.907574746	0.010377255	0.012130523	0.004448968	14.43757736	2.532990395	0.906215557	0.060812547	1.66356925	1.728730719	4.796279188	39.98623186	0.445664713	1.07949877	0.378210751	0.439231147	0.755484267	0.933645597	0.516635294	0.232726567	0.739025775	0.924416624	0.466278176	0.303004923	0.746723371	0.928723218	0.509450176	0.239326882	0.741077593	0.925657843	0.542832838	0.205826704	0.735069253	0.922192721	0.608794151	0.108624892	0.726633226	0.917615207	0.589218785	0.132952719	0.730373179	0.919685045	0.601910937	0.109423057
045	0	47.4387992	3.715151555	4.241453777	0.192336227	0.894360311	0.012147227	0.017704957	0.00106893	18.86664824	1.318807476	0.725440965	0.231407187	1.387593147	1.578130137	6.862659359	67.37675874	0.637558153	0.739561979	0.203207789	0.648244733	0.88633634	0.97081936	0.353903176	0.402126344	0.874354368	0.964099049	0.270093565	0.510446121	0.879709825	0.967108086	0.263878737	0.503450033	0.879402251	0.967209202	0.355724644	0.404306349	0.874747876	0.964204141	0.508510417	0.17327653	0.862842513	0.958021749	0.409119434	0.285033799	0.868889967	0.961303565	0.373860013	0.310080129
046	0	50.65963994	13.90701161	4.460234496	1.039709771	0.896755358	0.005170337	0.012472009	0.005124186	20.80840448	2.10940962	0.759066028	0.193164261	1.661827446	1.612819332	4.008181361	29.01083656	0.45260537	1.096410335	0.284282411	0.527074536	0.728859245	0.932892038	0.390851049	0.367076167	0.712623578	0.922918114	0.316566255	0.482963545	0.725423632	0.93011631	0.340235028	0.439396595	0.720133565	0.92751322	0.405945346	0.335050666	0.708937135	0.920968406	0.498013861	0.205051292	0.69585014	0.913354644	0.442512756	0.289069193	0.705901353	0.918686642	0.446222269	0.276814763
047	0	40.38347542	4.785720416	4.09788863	0.73339736	0.910730089	0.006479441	0.008720898	0.002028314	21.71725465	4.722225807	0.718082897	0.143649622	1.72504386	3.50509113	4.676659285	30.79451286	0.530363981	1.053139859	0.575991609	0.601518186	0.717937514	0.922038544	0.855271146	0.401751171	0.699409819	0.910200958	0.760352035	0.470026161	0.706667577	0.914805617	0.872791961	0.40077614	0.697760703	0.909250337	0.936951754	0.357784799	0.692554769	0.905941881	1.133028135	0.223855523	0.678544851	0.897556346	1.084367182	0.257366432	0.682833122	0.900088064	1.166722225	0.208409925
048	0	71.43062142	5.779115739	4.666059141	0.467110108	0.899165777	0.008933185	0.018905316	0.00105542	24.13839885	1.446072982	0.317334478	0.186893899	3.09942308	9.887849502	2.378971496	8.795203854	0.225312007	1.878419047	1.33610577	0.720050326	0.357647522	0.806768931	2.8469759	0.407995778	0.304788769	0.745613954	2.90971735	0.393694014	0.304689795	0.743979503	3.096297697	0.354146373	0.298792989	0.737944798	2.266572563	0.525592565	0.323233295	0.766208383	3.863566205	0.198879184	0.271012966	0.70908436	4.06359053	0.154711775	0.266801302	0.70380314	4.069763998	0.154382389
049	0	51.27972218	3.299032156	4.389791666	0.367014276	0.889184182	0.004605409	0.020929579	0.003281496	18.56508253	1.938590157	0.798726358	0.096431121	1.327570229	0.630306324	6.716618184	90.1094384	0.615459095	0.720899211	0.103450992	0.45936959	0.907005548	0.976784593	0.134867084	0.29815996	0.901301317	0.974017996	0.130959168	0.317273548	0.902471751	0.974552135	0.139120894	0.27144478	0.900429043	0.973583148	0.142235489	0.253218488	0.899870363	0.973227445	0.163245071	0.146277448	0.896047805	0.971437136	0.160247599	0.163337458	0.896715687	0.971833456	0.166915364	0.122773747
050	0	33.07896134	3.98463986	3.507143276	0.331140302	0.924074992	0.005956675	0.008784034	0.00110109	10.75846732	2.55539138	0.825485111	0.078425892	1.557067676	1.972742867	5.191650938	40.81590833	0.553961887	0.94827016	0.406611731	0.500518816	0.770085244	0.936264261	0.508699227	0.374489925	0.759986678	0.930651083	0.44273148	0.445242714	0.76995648	0.93612898	0.546623889	0.315383814	0.756681865	0.928934265	0.62749479	0.226408345	0.745609039	0.922693883	0.675832163	0.167502884	0.740696181	0.919975386	0.633310654	0.210915592	0.748521784	0.924323018	0.70327027	0.124173083
051	0	46.55183906	9.531576813	4.073002246	0.671709611	0.908165499	0.013278287	0.014478295	0.007262092	21.43334258	3.891198851	0.585454881	0.020117565	1.573814386	1.467186677	5.309556325	52.46809185	0.496695009	0.987119176	0.276763196	0.509720273	0.793205697	0.94593136	0.421719037	0.258318751	0.775301293	0.93584	0.380066894	0.322957019	0.780688068	0.938787767	0.374059971	0.325718746	0.780033062	0.938623933	0.403159769	0.287529977	0.77654125	0.936589113	0.486523076	0.138015232	0.764847908	0.930256082	0.474035169	0.157869543	0.766969319	0.931381896	0.460407448	0.174386327
052	0	68.11656458	9.825096063	4.55006244	0.785079958	0.926648552	0.015400815	0.012523545	0.003925974	26.79082631	1.18896915	0.323210581	0.242370483	2.2052455	5.612667701	3.563934966	18.08856131	0.360526665	1.427233461	0.638411656	0.752279118	0.592084333	0.893146635	1.146034745	0.531505916	0.560769646	0.86800106	1.269314805	0.485678382	0.555469507	0.863442512	1.470457826	0.415634191	0.545313938	0.85537048	1.0423157	0.599516505	0.567661893	0.872450045	1.651801647	0.330328597	0.532026604	0.846622814	1.838038155	0.265550931	0.525233947	0.841156151	1.992537422	0.216128561
053	0	81.79704339	28.19802497	8.536991944	4.402441448	0.894101039	0.001941847	0.016709395	0.004705657	24.24735302	5.477778988	0.72606932	0.041996186	4.581023679	13.34706268	1.621135638	5.608183866	0.140834021	2.256989919	2.879412248	0.572333793	0.151203118	0.670743723	4.30865678	0.34892775	0.129560606	0.62322	4.027653509	0.406232816	0.13744116	0.635396495	4.466511178	0.359989133	0.133689718	0.622352381	4.614192981	0.320538375	0.127141647	0.612999025	5.502820416	0.18287594	0.114857577	0.586352909	5.475023836	0.204519391	0.11958433	0.591031397	5.601313487	0.197820385
054	0	68.03816904	22.08408015	7.014018552	3.283204387	0.900479607	0.003040449	0.015927427	0.002948727	23.41125263	6.300305948	0.842528368	0.01838133	3.128257215	7.613758574	2.236835032	9.1041328	0.2072058	1.917887609	1.466531472	0.601224945	0.300617042	0.776379663	2.006861288	0.448846461	0.280029798	0.751327988	1.841184743	0.495656021	0.288843608	0.761176094	2.100188671	0.428483819	0.277152427	0.747332445	2.263930432	0.382609124	0.268118111	0.737162674	2.546171779	0.301656853	0.257163073	0.724862396	2.509699774	0.312348696	0.262013211	0.730063139	2.686891133	0.269330544
055	0	41.28668377	5.907413733	3.921608126	0.558814677	0.919971992	0.013467674	0.013662109	0.005940829	18.08923998	3.174378511	0.869990963	0.102030773	1.772284489	2.016408975	3.875892578	27.97630496	0.428797939	1.173230238	0.40529947	0.467762033	0.677730123	0.914590829	0.53856556	0.318430387	0.66225698	0.904486806	0.506903008	0.364430601	0.667478149	0.907545771	0.560593103	0.2981396	0.658977399	0.902328184	0.590517856	0.245204803	0.654174718	0.899430074	0.677766618	0.151071387	0.642838762	0.892241028	0.665464221	0.177749576	0.647338868	0.894827038	0.696964346	0.140327954
056	0	60.06256515	2.236888785	5.374195975	0.092208568	0.91189286	0.006686635	0.017948085	0.001150995	20.75042852	2.148002335	0.760041072	0.160819983	2.200697344	4.274236054	3.386300372	18.3585079	0.330075383	1.468715336	0.76247942	0.600465467	0.546869307	0.87571783	1.117673217	0.423763313	0.523553293	0.856590673	0.964486465	0.493716943	0.535832993	0.86619065	1.01087735	0.465327005	0.531587923	0.863356167	1.16326729	0.39914046	0.518138702	0.852955328	1.402919901	0.283477673	0.501078067	0.84014797	1.283926274	0.338330244	0.512245782	0.8477875	1.307183851	0.320930396
057	0	41.66767473	2.18339025	4.155473737	0.561833234	0.896953719	0.007732666	0.015435789	0.002859072	15.96024622	3.166157228	0.896136784	0.014566646	2.386004875	5.091983119	3.297141611	17.65560722	0.291291247	1.564489831	1.223723927	0.471824502	0.470989329	0.837878687	1.578577897	0.322254531	0.451618415	0.822162205	1.313631955	0.42476558	0.471048736	0.837705663	1.577074963	0.316538161	0.451759594	0.821744498	1.879352703	0.201755952	0.430561852	0.804711725	2.018825368	0.145682849	0.422415301	0.798127263	1.81560772	0.221355438	0.438198004	0.810722237	2.025495965	0.13524838
058	0	49.70768598	4.409786607	4.796187207	0.970253335	0.897074843	0.002652402	0.020628409	0.000572471	18.34530834	0.90698247	0.859770872	0.113734664	2.614661408	5.543398055	2.937580894	14.02844498	0.256412327	1.676308544	1.304574269	0.514450982	0.413234906	0.818966257	1.910630316	0.306200221	0.384784852	0.791663946	1.689608461	0.384278377	0.398049594	0.803786029	1.806888801	0.336307539	0.390473352	0.797043732	1.958722803	0.28112604	0.379757783	0.787300706	2.26678971	0.178540797	0.365432093	0.773873615	2.171713376	0.213730259	0.373460452	0.781181118	2.180288497	0.203782044
059	0	40.64158836	1.482908214	3.850351111	0.174604387	0.896498591	0.002491679	0.016204176	0.00423675	16.79617635	1.533337196	0.847944653	0.101595783	2.434555186	5.520638016	3.083989443	14.75252297	0.29419224	1.597139476	1.151159259	0.557103668	0.462285971	0.834904987	1.749680416	0.325947805	0.428022087	0.805441383	1.489823961	0.424627294	0.4429876	0.818696517	1.641936083	0.364468997	0.432325862	0.810076759	1.894518766	0.269879524	0.419195673	0.79807472	2.28168092	0.118629598	0.398309083	0.780840364	2.103383948	0.185509873	0.40809627	0.789148937	2.210964213	0.143026569
060	0	43.35672096	1.48495908	3.552717712	0.342674286	0.897387711	0.01000259	0.013023387	0.003105965	14.20496115	3.648833816	0.856513942	0.123854093	1.886691743	2.674567027	3.8314048	24.08487212	0.393179427	1.271353295	0.676452748	0.406567658	0.621724343	0.890040303	0.820690734	0.281187205	0.607891241	0.881069321	0.678088327	0.403675377	0.627177029	0.893212371	0.785168527	0.310009629	0.611137204	0.883207859	0.963867802	0.1561851	0.589698708	0.869471751	0.992960721	0.13059411	0.586630412	0.867912747	0.911741179	0.198431839	0.601199229	0.876827246	0.979969284	0.141382068
061	0	37.95467686	3.781239939	3.943270711	0.517410186	0.91186226	0.005623333	0.01294121	0.00809506	14.54810278	4.848579351	0.892536112	0.100677982	2.134047939	4.889533431	3.667629925	20.2204456	0.362172694	1.392834386	0.916486166	0.562607477	0.589643596	0.879594412	1.312098127	0.391705966	0.56710408	0.863061218	1.015607334	0.512105079	0.583275484	0.875459317	1.192968765	0.421465545	0.570455347	0.866146364	1.510865454	0.293524325	0.553955065	0.854130569	1.805480575	0.175382074	0.537416965	0.842646679	1.532928896	0.281981656	0.553226924	0.853665574	1.659289036	0.220995366
062	0	45.61355426	5.082142293	4.667612243	0.63420557	0.902160814	0.013327029	0.017886644	0.004547506	18.73124246	4.303088945	0.914841155	0.054872045	3.193600157	13.68539789	2.342155352	7.791801502	0.259766933	1.789380806	2.329718133	0.639928817	0.401483775	0.802777959	3.617399689	0.445176144	0.368742343	0.767194368	2.780694273	0.572174693	0.391834581	0.791835864	3.30263529	0.489559078	0.376431346	0.775876828	4.18964256	0.354003477	0.353514382	0.751751109	5.240240284	0.197708434	0.327976931	0.725075855	4.466081595	0.313559329	0.347916019	0.745824107	4.910178481	0.244033017
063	0	64.70588083	2.438421265	5.764997821	0.537463799	0.892219603	0.009148941	0.021011302	0.001771844	20.70005193	1.090040401	0.532460292	0.073221816	4.056863741	18.0099961	1.721178063	5.141620273	0.204148995	2.055186806	2.684187638	0.688860918	0.277001372	0.75146543	4.85610527	0.455711157	0.241474324	0.691683975	4.700293535	0.465035512	0.241088341	0.693241731	5.4164552	0.375332899	0.227276224	0.673604371	4.874661735	0.439145312	0.238023093	0.690143095	6.826150489	0.233324367	0.21050421	0.642668342	6.87177502	0.221364816	0.207171783	0.639285349	7.305734117	0.167424634
064	0	75.57291765	25.37452066	7.439311421	3.272630072	0.897181142	0.004754678	0.018494947	0.003621477	21.91302615	4.69937424	0.751378927	0.152490797	4.002491022	10.49699428	1.991915673	8.373541237	0.166420589	2.095559303	2.062828578	0.616477059	0.206063617	0.717051278	2.916662037	0.445295097	0.187330658	0.681755177	2.507630629	0.524568556	0.196520738	0.699117697	3.159101095	0.421194586	0.186279444	0.675145526	3.544633861	0.356450997	0.179881632	0.660942496	4.087401557	0.234691335	0.167800292	0.640863001	3.917592634	0.268768698	0.171727799	0.648481934	4.432421246	0.192786585
065	0	51.51243038	5.787221589	4.794755398	0.942090473	0.912040646	0.005362351	0.016937561	0.003415	24.8585321	7.676247187	0.720965916	0.119173183	1.280401465	0.666001247	9.557071372	187.8834981	0.690162735	0.616528094	0.120876134	0.410444507	0.90589341	0.976415325	0.175243251	0.20874145	0.897730739	0.972042099	0.158867673	0.294391742	0.900714608	0.973550511	0.162156949	0.248077019	0.899761841	0.97305692	0.169063339	0.184841156	0.898759356	0.972620841	0.202607092	0.068357679	0.893573524	0.970053319	0.193001522	0.124005409	0.894964562	0.970637368	0.192150478	0.10858949
066	0	48.15386882	6.26288614	4.6665398	0.934481518	0.910268223	0.004637982	0.015906855	0.003912732	18.05412394	3.211547161	0.766450079	0.101206194	2.220262718	4.818058927	3.316066401	17.68311917	0.351902561	1.460084738	0.863181444	0.593106951	0.536433404	0.867369591	1.217441543	0.423871128	0.514148664	0.849169841	1.119908312	0.467140778	0.521006595	0.854806302	1.310744162	0.384109998	0.508073435	0.844227033	1.38611628	0.354965342	0.502452993	0.840088612	1.654294973	0.227324936	0.487071285	0.82808507	1.5981454	0.247132854	0.490042894	0.830500487	1.710426561	0.20514398
067	0	41.70592413	3.652950612	3.767918143	0.308056831	0.908054198	0.006687499	0.009737087	0.00538858	15.84151333	5.919213474	0.799907458	0.271345331	1.974974157	4.418529227	4.06076605	23.33706146	0.427680622	1.268818306	0.773194814	0.61610646	0.631858085	0.894489002	1.248858919	0.366071645	0.598757281	0.872133235	0.964059336	0.508650811	0.617434329	0.885090571	0.994449516	0.500442365	0.615262948	0.883134793	1.313037745	0.346509122	0.596010735	0.869454708	1.694822652	0.138581367	0.569954812	0.852921225	1.443938745	0.261555722	0.585534011	0.863464271	1.422544239	0.282412637
068	0	43.13078002	2.801058329	3.410567473	0.223495799	0.897203626	0.01448871	0.009516976	0.007149527	19.9662323	3.543944081	0.740925571	0.107155039	1.887251467	3.503232683	4.387881705	29.7339399	0.448780664	1.203375488	0.719596406	0.524066907	0.653529282	0.899933459	1.126373753	0.296857767	0.623437129	0.878881458	1.017006438	0.36353634	0.63125759	0.883980405	1.066366525	0.306309506	0.626351073	0.88125501	1.135765456	0.253810961	0.622142898	0.878207462	1.373608655	0.128916271	0.603567851	0.866106835	1.328460948	0.162884893	0.6074317	0.868363578	1.334978863	0.127210198
069	0	52.61879637	6.127099135	4.586541043	0.73200758	0.911691767	0.007555494	0.015097699	0.001810585	20.5744916	2.379231457	0.949077455	0.047307817	2.230202583	4.259588602	3.308111969	17.55355392	0.317596536	1.495784712	0.853794539	0.559656699	0.517173831	0.861281057	1.121105162	0.43153365	0.49919089	0.846679262	0.987130572	0.487823568	0.510715045	0.855183316	1.136497755	0.404496615	0.496350377	0.844808859	1.316517263	0.3236719	0.482487107	0.833854191	1.421656247	0.279569917	0.475543304	0.828567427	1.38566352	0.284267688	0.481796249	0.83294927	1.460541564	0.242148282
070	0	38.93782172	5.625446812	3.334033087	0.221608249	0.886943951	0.010528228	0.006400333	0.011085702	21.25220395	5.433732277	0.818128908	0.137323982	1.854516841	3.031478342	4.325788241	31.50682552	0.43842224	1.193454356	0.636333937	0.495727984	0.668950203	0.904667858	1.071293186	0.216694404	0.636610978	0.882057072	0.862828679	0.359110184	0.653647509	0.893697489	0.784682658	0.362019687	0.655479055	0.895985565	1.019600829	0.214045821	0.638191779	0.883828978	1.22382115	0.080921562	0.620947976	0.872266941	1.166909751	0.1348292	0.627758239	0.876635851	1.063700916	0.158809884
071	0	41.7746439	2.062889775	3.835022222	0.293147235	0.897975159	0.003928912	0.015419327	0.004577057	17.05174102	3.515998574	0.900519872	0.037109397	1.915571229	4.124750601	4.082770023	24.30548363	0.442087699	1.230851662	0.765618379	0.568286901	0.647576812	0.899330524	1.145881894	0.346790775	0.621562891	0.881942104	0.924177485	0.476754036	0.63932582	0.893129441	0.999136041	0.447677275	0.633593556	0.889394483	1.236090282	0.308627725	0.614348125	0.877232912	1.504044353	0.158335126	0.596763277	0.865971236	1.338846874	0.247753127	0.611166872	0.87477421	1.363400744	0.25011512
072	0	57.63178026	15.10153127	5.196967731	1.771157787	0.889698731	0.005262565	0.020390785	0.001987434	19.19045551	2.895375598	0.861995647	0.040309634	3.173211688	8.292759198	2.448660197	10.4790296	0.215210721	1.892820219	1.964547227	0.516911392	0.304019448	0.756382619	2.71920789	0.329323706	0.280631055	0.727014596	2.244393048	0.435683589	0.295251533	0.747063031	2.655383608	0.335868095	0.280744162	0.728767991	3.155078758	0.225118809	0.26699207	0.709305172	3.543618014	0.129837283	0.256221493	0.696088996	3.232716717	0.193064464	0.264377489	0.708409605	3.442195676	0.145362462
073	0	51.54605335	8.072649699	4.347539071	0.649629871	0.895272975	0.005278581	0.019852575	0.002469435	19.0381904	1.109317059	0.523397725	0.076731106	3.005578804	10.03258821	2.501828314	9.584798254	0.250449465	1.811781873	1.806120365	0.621512643	0.365553867	0.792884853	3.199728963	0.332209944	0.322287009	0.745118429	3.057695775	0.356847865	0.328003204	0.75108473	3.176219194	0.329277384	0.321737953	0.746324593	3.007604499	0.370338409	0.324447339	0.748837764	4.087820352	0.147221628	0.293398157	0.714968404	4.222565047	0.113115298	0.291660529	0.713394584	4.113307664	0.135876132
074	0	44.05028872	2.938010661	3.640451733	0.398897406	0.907046803	0.016639306	0.009611018	0.008689391	19.04493906	7.151273251	0.752657529	0.129990006	1.779854547	1.861520997	4.03283412	31.0150967	0.419016114	1.181583352	0.347259953	0.528025328	0.677431061	0.917277069	0.475594453	0.365011011	0.659756524	0.905209496	0.426707311	0.424654096	0.668199613	0.910613812	0.49579013	0.331305039	0.657642772	0.903909422	0.532856468	0.286459179	0.650837161	0.899514605	0.627281651	0.16917772	0.637173648	0.890722512	0.609797765	0.191349598	0.641768327	0.893718835	0.644904258	0.133694344
075	0	59.37770881	11.40392434	4.964851332	1.304418107	0.908833161	0.018944145	0.015412807	0.005814015	26.03666627	7.3445442	0.587389472	0.105420648	2.571199707	5.901707112	3.158482031	16.20279261	0.298205934	1.619104821	1.227516537	0.575559842	0.446508433	0.826469241	1.56242936	0.439887049	0.429470623	0.810650153	1.709274652	0.394114389	0.425948726	0.806107703	2.017515995	0.293643997	0.411794405	0.791404811	1.864599192	0.351388229	0.41544209	0.795362759	1.988504853	0.283351794	0.407040033	0.789497317	2.233813461	0.203863216	0.399716824	0.781154655	2.363048886	0.156698006
076	0	48.62024563	3.426834073	4.751650686	0.129603108	0.903046328	0.006563392	0.021117897	0.003112307	18.26877841	1.710901281	0.799812654	0.166793962	3.103610222	10.41681305	2.366254358	8.881568431	0.234744966	1.854475923	2.025331309	0.582424891	0.341200802	0.781194457	3.262638749	0.353899814	0.306056122	0.740600107	2.769682369	0.455184117	0.320788102	0.75749251	2.967976807	0.402742056	0.311762521	0.74894821	3.350540839	0.316948172	0.300001105	0.735063659	4.121451852	0.18012136	0.278311147	0.71099306	3.904396615	0.230330164	0.286608392	0.72033382	3.935381481	0.21255567
077	0	39.53121211	1.974698763	3.848683141	0.156680708	0.891089252	0.004986541	0.014142083	0.004843441	15.85266393	3.852916079	0.789357379	0.013782135	2.412777948	6.650935773	3.323836806	15.70166757	0.312931038	1.545328203	1.327631222	0.567439123	0.498208854	0.844636078	1.953094705	0.368980237	0.468170624	0.820476494	1.740607101	0.432292584	0.478401861	0.82881983	1.996611516	0.345652156	0.466312307	0.81918867	2.206125828	0.283246555	0.456227059	0.81075148	2.584944444	0.164980965	0.440165522	0.797639127	2.520901398	0.180710698	0.443845386	0.800604694	2.629137037	0.14147054
078	0	38.47291302	2.205356066	4.118796409	0.487619636	0.907560637	0.011678851	0.015799334	0.001641427	14.78123147	1.772031035	0.686196322	0.124778899	1.908011044	4.203630654	4.173769035	25.2354655	0.448608218	1.214551012	0.669623078	0.624070326	0.669239232	0.90848805	0.999242877	0.437494697	0.646623079	0.892941085	0.940355552	0.468724294	0.651176565	0.895880264	1.063865259	0.400669531	0.642110704	0.889917356	1.076213126	0.399722228	0.641159128	0.889189923	1.34890596	0.252303406	0.622123278	0.877348839	1.320158712	0.267748329	0.623766921	0.878515966	1.391308163	0.229122415
079	0	73.69695222	18.01264729	7.621499969	2.488520013	0.906639437	0.005654654	0.01490727	0.002824788	24.28318874	2.61835822	0.437707029	0.199105861	1.271601123	0.799210815	7.873803707	98.8925566	0.7076709	0.615037916	0.114998154	0.58688547	0.905017381	0.97829696	0.180503704	0.358511398	0.898488194	0.97448228	0.172096715	0.388927025	0.899330859	0.974992771	0.180644444	0.358487439	0.898507996	0.97448056	0.156383219	0.43917068	0.900119296	0.975522316	0.209553957	0.258230399	0.893996852	0.97230713	0.205313392	0.272662281	0.894785537	0.972669815	0.213655328	0.245024473
080	0	68.03959138	10.09284133	5.835241976	0.575302665	0.886412507	0.009579241	0.01966062	0.001881456	21.14820512	1.833089549	0.555669911	0.159596355	4.119938284	13.87978976	1.730809342	5.588620891	0.148790527	2.203762379	2.624336109	0.613511495	0.176569684	0.699552946	5.055092726	0.276532361	0.138055905	0.622188228	4.748471525	0.317879964	0.142999688	0.632534544	4.712379714	0.315053406	0.141904664	0.6321054	4.345892788	0.364257967	0.146139529	0.640118761	6.186385682	0.113691202	0.120659313	0.587404228	6.360514524	0.088381533	0.119673136	0.585473115	6.016060224	0.132463004
081	0	72.14689833	7.940760024	7.414117013	1.647075944	0.897569534	0.011678835	0.016701687	0.002408875	24.60902854	2.931215579	0.829305502	0.214765531	4.275669079	14.62515959	1.607962737	5.180028806	0.14446255	2.241200867	2.821431418	0.603636807	0.172277273	0.69158604	3.685574298	0.475942008	0.156176387	0.661632896	3.414505951	0.499194327	0.159972369	0.671863897	4.201317937	0.394491733	0.147526436	0.646406106	4.48774467	0.374429621	0.144770521	0.637006011	4.929483521	0.307827654	0.136400171	0.622688456	4.777763242	0.315693032	0.138176764	0.628335945	5.420062054	0.235686648
082	0	42.64870413	2.973828318	4.189539483	0.256662346	0.891048709	0.005628321	0.020445729	0.001382293	16.96694795	0.670524212	0.688999924	0.065635924	2.677088883	7.584983773	2.796711685	11.75106087	0.273731567	1.697378705	1.50895578	0.578433299	0.423645932	0.816866509	2.443608529	0.317704773	0.382784203	0.779748331	2.202998625	0.385716548	0.395275303	0.790481748	2.366577354	0.339893599	0.386890412	0.783011431	2.470039569	0.310447068	0.380680775	0.777687636	3.078219294	0.141146921	0.35413578	0.754240202	3.01346615	0.159978912	0.358768666	0.758492813	3.027651187	0.155563231
083	0	47.66901935	16.41445271	4.333164098	1.383210458	0.900726889	0.004837928	0.016522522	0.00532604	17.54602507	3.93074172	0.632896888	0.206923655	2.426980542	5.217517961	3.104321231	16.22995916	0.30000642	1.58214522	1.061601138	0.539808868	0.475333383	0.841334428	1.499067339	0.352565216	0.446962364	0.816862029	1.517440027	0.367863519	0.450300579	0.81795051	1.71090091	0.291976606	0.439250494	0.808283052	1.625360559	0.298374217	0.440437699	0.81096161	1.893437037	0.189016483	0.421872953	0.795666481	1.991434879	0.170557134	0.42082523	0.793058753	2.076548148	0.13478325
084	0	32.87826293	1.112496609	3.435032622	0.134249123	0.905660125	0.025334511	0.016934643	0.01084678	13.01252449	7.089178789	0.771735341	0.081835283	1.592501695	3.18248727	5.290351782	36.63455081	0.606318841	0.898024164	0.584108648	0.574982793	0.777606886	0.936475348	0.88717225	0.356288614	0.757725295	0.924762667	0.820787814	0.404088314	0.761991371	0.927352386	0.93731121	0.318978514	0.753658478	0.922706196	0.966678793	0.296523162	0.752311407	0.921815921	1.164911863	0.155528103	0.738657042	0.914300985	1.150973626	0.166826679	0.740121815	0.915092663	1.195842053	0.134603288
085	0	50.50864339	11.51338443	4.533934157	0.75870275	0.907285061	0.016604574	0.014512589	0.004133251	20.21656513	3.225555835	0.613980013	0.042762041	2.415689124	5.737303451	3.241156186	16.40210984	0.327276187	1.538397302	0.98614283	0.632357778	0.499496205	0.851459692	1.57022363	0.40902403	0.466985826	0.822778003	1.480734468	0.4575169	0.473307278	0.826906105	1.662977228	0.400953805	0.46611511	0.819696004	1.593493048	0.404614818	0.467200671	0.822288767	2.102857197	0.21205555	0.440094768	0.799793894	2.095765224	0.22587803	0.44326803	0.800925142	2.189495435	0.2042131
086	0	47.61776665	11.35258384	3.687750038	0.605468864	0.910695057	0.021770553	0.015248003	0.007555832	13.84659658	8.069885031	0.658029294	0.251297856	1.762346563	2.042011448	4.12340519	30.06314243	0.4350066	1.166789969	0.425676321	0.48796739	0.677625806	0.914139141	0.65383828	0.219895392	0.650021546	0.896111148	0.588688327	0.2913343	0.660500984	0.90281153	0.550227378	0.319926655	0.663181655	0.905241523	0.60916095	0.26558833	0.653397575	0.898766259	0.73074773	0.120895084	0.636987493	0.888504152	0.71109842	0.13983726	0.641414427	0.891218078	0.671513704	0.172831344
087	0	63.80393893	6.717585953	6.515544066	0.559317681	0.892380553	0.011962788	0.01698026	0.002347508	23.27014691	1.763663539	0.634494572	0.160690519	3.101312359	9.973926432	2.347667782	9.010888309	0.23549653	1.86410443	1.806061186	0.609459079	0.34209398	0.78387633	2.936324707	0.376750882	0.306696074	0.742288556	2.761204652	0.422308428	0.315909484	0.750926309	2.986507271	0.37604395	0.307988774	0.742112367	2.902084394	0.375956577	0.306003975	0.742635401	3.63552632	0.227989843	0.284179953	0.717665656	3.648948654	0.229790333	0.286584903	0.718931589	3.655039055	0.232608403
088	0	43.88991828	3.636601733	4.190263324	0.315286034	0.903129786	0.006521661	0.016725039	0.006368847	17.20590952	0.631557308	0.882291414	0.057953817	2.517070124	8.561690976	3.106456068	13.24423344	0.331555699	1.543322631	1.397425413	0.638494576	0.503677655	0.849319107	1.965584309	0.500203202	0.480727211	0.829622955	1.709496347	0.563316096	0.493288109	0.840049179	2.135583821	0.449990708	0.476393656	0.824978714	2.426374081	0.375523411	0.463546433	0.81427606	2.828608429	0.282691751	0.448406391	0.801891611	2.699657145	0.311537086	0.456468182	0.807795873	3.035641233	0.223592345
089	0	46.93143519	8.592338695	4.769541854	2.013016686	0.924643276	0.015182795	0.009361654	0.005430144	17.39574361	9.211536045	0.833710886	0.155609038	1.999017377	5.379333367	4.285232603	27.40776641	0.475555772	1.200029029	0.72525824	0.638545637	0.669344281	0.906874943	1.075804163	0.473947847	0.647921346	0.891057269	0.898251141	0.551913909	0.658241282	0.899104036	1.015878989	0.493326118	0.65175412	0.893998963	1.198345893	0.408052422	0.64217027	0.886835005	1.504528878	0.282278604	0.625335954	0.874787023	1.345550789	0.341456443	0.632998104	0.880777411	1.410950108	0.307538957
090	0	40.75700966	1.536800944	4.20077084	0.196988253	0.91778658	0.010488141	0.010097478	0.000780367	21.61718334	2.774902525	0.844935015	0.100491135	1.899559843	5.703061229	4.121120948	22.23927411	0.538685839	1.095336234	0.765375172	0.692110961	0.692074737	0.913275055	1.155041256	0.53439061	0.672058837	0.899027491	0.89788776	0.637450684	0.685040364	0.908329608	1.086110624	0.564380282	0.674316035	0.900983237	1.384278991	0.446144333	0.660182303	0.890955133	1.7755083	0.2921967	0.641211595	0.878377109	1.499216192	0.399740163	0.654473164	0.887260295	1.69335847	0.325627627
091	0	48.59892522	5.111993531	4.648325872	0.194252626	0.895950905	0.00361018	0.020476988	0.001437073	18.35930538	1.967377469	0.781075498	0.15914777	3.43671291	15.75741447	2.126435543	6.646013785	0.245923892	1.852029269	2.388375612	0.677036305	0.362578474	0.791474699	4.39610138	0.408602489	0.31794923	0.737288909	3.439442753	0.537322214	0.339172293	0.762422233	3.432129555	0.537330039	0.33707866	0.761043786	4.325671304	0.416196487	0.317788067	0.737929289	6.038868114	0.189525474	0.283326697	0.696829822	5.316459881	0.286573021	0.299444447	0.714777744	5.107620304	0.314018856
092	0	43.14470944	2.666642522	4.264473119	0.54055599	0.891586405	0.009309718	0.017190155	0.006562916	16.28833449	0.370264309	0.817833161	0.053109033	1.68387686	3.453394231	5.005149527	34.78011959	0.565654125	0.989632391	0.603198246	0.584522855	0.740724131	0.926886231	0.916421634	0.366778453	0.720149957	0.913940399	0.758975586	0.471508246	0.730995155	0.920856336	0.838534374	0.413987198	0.724445631	0.916852787	0.977860052	0.323581726	0.714813136	0.910733964	1.191199534	0.18299196	0.700728388	0.902419926	1.094701663	0.238802348	0.708044227	0.906836349	1.114844769	0.223254211
093	0	57.18544694	12.78724153	5.057895507	1.572158182	0.921500097	0.012428441	0.016138143	0.002819923	21.07068123	1.705309848	0.584599147	0.128798207	2.385530138	6.357526697	3.26604727	18.23796782	0.382260346	1.452702505	1.038253875	0.601847604	0.53720157	0.860465514	1.423517371	0.427465616	0.514044956	0.841642921	1.475857923	0.432430195	0.515539894	0.841202194	1.734733264	0.372955585	0.506167723	0.831788114	1.661238321	0.382049971	0.507489611	0.833622088	1.946735547	0.259805091	0.489031011	0.819635091	2.079561404	0.228916112	0.487077453	0.816931991	2.214456023	0.214857958
094	0	39.27377184	1.685741798	3.644433684	0.406399096	0.905758636	0.006908178	0.005496612	0.003752502	10.00631923	4.329383915	0.692047531	0.043664042	1.557081478	2.285018341	5.415276639	42.1191927	0.571564195	0.928725507	0.33988731	0.629705879	0.784465229	0.944292016	0.507532286	0.446376007	0.770302102	0.935598127	0.450489217	0.501159973	0.776087665	0.938894278	0.546668192	0.400413537	0.76587712	0.933170362	0.587839863	0.365245117	0.76101432	0.930334039	0.735709356	0.210521472	0.748552866	0.923298179	0.708218775	0.230332991	0.752298432	0.925392894	0.776631972	0.164814294
095	0	57.93226125	11.51774103	4.898595588	0.668292643	0.896418633	0.004075523	0.019938099	0.003110286	20.27338631	2.833044796	0.909442636	0.14750583	2.929911118	8.147394408	2.527135386	10.35306164	0.234856432	1.817481508	1.747946379	0.544584363	0.344762297	0.784112456	1.987347258	0.485307276	0.336408739	0.775356931	2.054083586	0.47545063	0.337906534	0.775464742	2.775797095	0.288531491	0.309395426	0.745455497	2.837450836	0.265813101	0.30365861	0.740412218	2.752507163	0.290286496	0.30743004	0.744474059	2.987236216	0.238773871	0.303103062	0.739176363	3.405584259	0.131782161
096	0	39.62141785	4.54047055	4.088920058	0.444498939	0.900505303	0.007237429	0.01494454	0.000764575	15.17850761	4.670874195	0.862776977	0.032732977	2.211683751	6.564366371	3.581719267	17.23278677	0.38845087	1.384492228	1.209756882	0.600386095	0.589122197	0.87654635	1.745161456	0.425058569	0.564002487	0.857602566	1.484110537	0.509640116	0.576604298	0.86712683	1.797822563	0.403219766	0.56178691	0.855711314	2.035023065	0.326267773	0.550051108	0.847454301	2.370191953	0.214810094	0.533727494	0.836075406	2.21917125	0.263985456	0.542622204	0.842181924	2.456685124	0.181221338
097	0	33.38491173	3.150492594	3.325404179	0.389673561	0.911442631	0.010106435	0.006639144	0.002137366	14.80204493	7.707332057	0.881350245	0.146056554	1.705289245	2.398114084	4.329239661	29.21721406	0.480628083	1.104741064	0.488377313	0.502045882	0.701160453	0.918002693	0.666492261	0.325407406	0.681597637	0.906226227	0.581888534	0.404748336	0.692598919	0.912546982	0.657453665	0.325107593	0.682938689	0.907185476	0.755483732	0.234034052	0.671303948	0.900193599	0.856558136	0.13375311	0.65957762	0.893367306	0.785172812	0.198571628	0.668878992	0.898793635	0.832959987	0.149823337
098	0	62.80066875	2.712588525	7.030186497	0.390777488	0.900825329	0.005474104	0.01621992	0.00143676	24.60290212	2.813483846	0.912624427	0.067074899	3.671425926	13.42707602	1.87709895	6.14641083	0.198025989	2.049332612	2.165791536	0.664704049	0.271541936	0.752573911	3.060236863	0.526410884	0.252044405	0.722286763	2.621551964	0.596542932	0.262816149	0.738808919	3.135502902	0.521410682	0.250585763	0.72092866	3.637620589	0.440282531	0.238243763	0.702146531	4.265093282	0.34731592	0.226430875	0.684557437	3.978203183	0.392182852	0.233644547	0.694997831	4.402302067	0.331855673
099	1	29.80933838	2.064004185	2.806262333	0.241806111	0.90761458	0.006718019	0.015049233	0.003501273	19.36584422	0.981862584	0.856628491	0.131446861	1.842533279	1.365214279	3.613884636	28.53329596	0.386557946	1.171512508	0.22569083	0.579822723	0.728154065	0.936251515	0.314113432	0.42556756	0.711396959	0.925231639	0.282880278	0.473430064	0.718492483	0.929930674	0.34007487	0.364679851	0.709046927	0.92388891	0.366207139	0.332585096	0.703717822	0.920250967	0.423607742	0.230998257	0.691967836	0.913008675	0.415444586	0.233806889	0.695095553	0.91503713	0.446737112	0.179116188
100	1	30.10970974	3.104599079	2.809441313	0.317979806	0.9052821	0.010167271	0.014470622	0.003667868	20.48452606	5.605442581	0.880163399	0.024501035	1.444562551	0.79774993	4.696000675	46.99269631	0.559477275	0.832253108	0.108954637	0.577832948	0.863124515	0.968933054	0.136835116	0.444987497	0.857494799	0.965566185	0.136516026	0.465438574	0.858621953	0.966215892	0.174619515	0.336782418	0.850272516	0.961654884	0.177068843	0.313954305	0.848181566	0.96058813	0.189517989	0.243969352	0.846087413	0.95932647	0.198151759	0.234143254	0.845359477	0.958950941	0.225037059	0.142204465
101	1	39.02344005	9.392083448	4.225291664	1.175767733	0.904146452	0.008509098	0.014840792	0.001357287	23.03677425	3.894820029	0.859308929	0.194775358	2.870757243	6.199940747	2.81469428	14.07010175	0.247937112	1.739355976	0.844011047	0.708249202	0.417808078	0.841660322	1.276932298	0.56564331	0.395832084	0.815348038	1.113673568	0.635653404	0.408437708	0.827784983	1.400081543	0.544761479	0.393272187	0.810391042	1.573372708	0.460729516	0.379960176	0.797926177	1.980878168	0.327577361	0.361048838	0.777871819	1.839431211	0.400157538	0.372880614	0.788269577	2.112244498	0.30660273
102	1	37.45326206	1.980403292	3.638841085	0.182634817	0.907644097	0.014567394	0.016165475	0.003190172	22.38833761	0.954668775	0.797732323	0.172103222	2.071982677	4.297450756	3.687970842	21.05371794	0.387900366	1.363227344	0.516451078	0.744055442	0.608602322	0.903560105	0.80907348	0.596055225	0.586189462	0.884866163	0.643274462	0.686103344	0.600314045	0.896107952	0.786723078	0.621509465	0.589823575	0.887406809	0.959604832	0.522539293	0.575383797	0.876341193	1.256186877	0.361772536	0.552987347	0.860231379	1.075135679	0.472734308	0.568616179	0.870979309	1.189716187	0.422549379
103	1	30.39566519	4.793072421	3.118026317	0.498045006	0.909006036	0.005766534	0.015313521	0.001851595	19.66811819	4.178066666	0.72435626	0.093777636	1.608901124	2.089673924	5.809420244	51.96912679	0.544065932	0.953357379	0.275231501	0.690645175	0.789322611	0.948336501	0.491729286	0.443921526	0.767921536	0.934748712	0.37812171	0.566213037	0.779988574	0.942118919	0.40526178	0.531438322	0.776511384	0.940072006	0.504952645	0.433617433	0.765254934	0.933197641	0.698489798	0.211275713	0.746908315	0.922908926	0.615535153	0.298961141	0.755709376	0.927758476	0.612663398	0.293651079
104	1	39.72791674	3.777442775	4.028428233	0.293392751	0.905988936	0.005695294	0.016748828	0.000761844	23.44873578	1.570949455	0.817597084	0.123723846	3.075647584	10.2123829	2.637043724	10.10821597	0.23860383	1.807459852	1.118376183	0.775672689	0.413590556	0.836822854	1.611585824	0.677588905	0.395103276	0.815199312	1.261135984	0.748794482	0.410591886	0.832250122	1.750098386	0.651054826	0.389364379	0.808578066	2.23823581	0.550867222	0.370275664	0.788004855	2.704121353	0.458030475	0.357797688	0.774426185	2.271436072	0.547792253	0.37346206	0.790153494	2.926184894	0.416059408
105	1	46.93622996	20.71711486	4.774830187	2.064262878	0.909432241	0.01477583	0.010992949	0.009700815	19.25295834	4.600151943	0.844261462	0.048852548	1.582968268	1.743388536	4.176879935	31.43130363	0.498502362	0.983276798	0.301390526	0.525210844	0.819589891	0.953163248	0.467163692	0.355266929	0.805527869	0.944605854	0.352942644	0.452229676	0.815358416	0.950480541	0.354675905	0.370110377	0.809401489	0.94760479	0.498065736	0.24792837	0.798370564	0.940781776	0.57933964	0.15338673	0.790261439	0.93646923	0.513222782	0.208725369	0.797092548	0.940213864	0.49981087	0.153538113
106	1	52.90204426	6.893012571	4.169394371	0.247449829	0.894268753	0.008343463	0.018159321	0.00115375	21.29545693	1.08061778	0.708569272	0.143677134	1.139580073	0.236344844	7.583786994	117.3330877	0.798478309	0.411455088	0.024604421	0.483873029	0.972182287	0.993433184	0.035725631	0.275166809	0.969500462	0.99216757	0.03238301	0.338191809	0.970378496	0.992530597	0.035643511	0.275007929	0.969335002	0.992099952	0.038367977	0.215717586	0.968477698	0.991689304	0.044390494	0.091723403	0.967122106	0.991095415	0.043343816	0.118566314	0.967411317	0.99124991	0.044187802	0.101957868
107	1	48.19430893	10.89227126	4.343218684	0.731766297	0.90795947	0.010976319	0.015350683	0.007962747	21.39187762	2.49415733	0.766931673	0.077314666	2.337244945	6.080075764	3.595382973	21.30608909	0.35196666	1.468118963	1.283949934	0.522552764	0.546173364	0.856920779	1.769177483	0.369895109	0.525654452	0.839056921	1.299271959	0.522310863	0.54833089	0.858912683	1.552542674	0.414146919	0.530324637	0.844472139	2.053851996	0.246838925	0.50872746	0.826172901	2.286994462	0.181465926	0.499103911	0.817937112	1.919588255	0.304941211	0.518385675	0.833588169	2.091685779	0.230232375
108	1	51.10364598	7.798679408	3.726936936	0.468555533	0.931136066	0.015546691	0.007900224	0.004038322	22.19410033	3.121456252	0.713447149	0.076229514	1.398173841	1.463499517	7.125252621	82.65205351	0.646186369	0.731356491	0.223672324	0.640053294	0.872434742	0.967418198	0.381185366	0.364430366	0.858019967	0.959386783	0.252569264	0.564888345	0.869030708	0.965517859	0.235700728	0.589751493	0.869044073	0.965749579	0.396079092	0.350162501	0.856295976	0.958505894	0.516474829	0.125298742	0.844671265	0.95257703	0.407831384	0.285936391	0.854425664	0.957568983	0.357929467	0.367844353
109	1	54.05886833	7.3531846	4.818991536	0.511527811	0.894012636	0.012123147	0.018247825	0.001826377	22.0366894	1.553950448	0.75282793	0.053237951	2.10787211	2.933467377	3.785894237	23.86851143	0.331941359	1.391558793	0.601236327	0.557766938	0.594285935	0.890738302	0.778748949	0.417306448	0.577438698	0.878874228	0.759910258	0.426607702	0.579926326	0.881027136	0.936126848	0.296032296	0.561821602	0.868060177	0.93921143	0.304044995	0.56141773	0.867224866	0.991191105	0.255115056	0.556015539	0.864238902	1.026968129	0.224070603	0.553144254	0.862801246	1.123970794	0.154828409
110	1	36.61253739	2.990814467	3.498880684	0.344210607	0.907208626	0.005643994	0.010069182	0.004951137	15.83075591	4.78710103	0.71720093	0.109823952	2.004011996	2.5685523	3.999175347	26.42722601	0.347868576	1.324556124	0.521798683	0.535202719	0.642035988	0.903107584	0.820806333	0.276498058	0.611642104	0.88354223	0.766824033	0.318493081	0.619450398	0.888418879	0.790175031	0.290544251	0.612862144	0.884461873	0.81378655	0.277583494	0.60853825	0.881608196	1.006258278	0.112289695	0.589955542	0.869910482	0.973827902	0.139806959	0.593922849	0.872434193	0.973108904	0.134802134
111	1	54.91267574	14.06432118	5.153705295	1.42347947	0.903850604	0.007836649	0.01693274	0.000797351	20.70005529	3.974749164	0.822594956	0.111720451	1.648540771	1.203121039	3.589335752	29.46804761	0.449503638	1.050033477	0.239656007	0.434281929	0.768389532	0.941653058	0.31095605	0.305268749	0.757703791	0.935065621	0.262243081	0.385697886	0.766384597	0.940525829	0.296601582	0.284469472	0.757257045	0.935114051	0.349583892	0.19603349	0.748343964	0.929579901	0.370444752	0.157925933	0.745067665	0.927752527	0.344620306	0.204103691	0.750376002	0.930970087	0.361726341	0.143302832
112	1	48.01649226	8.983247025	3.758264414	0.321595146	0.911120949	0.012680672	0.012690704	0.003659374	21.46744121	3.420387903	0.513920964	0.17284986	2.141499642	4.927746011	3.834042	20.85805515	0.362057521	1.391467131	0.774625421	0.652576944	0.610863438	0.893210882	1.382637425	0.395330162	0.5710782	0.863247624	1.390897157	0.397943607	0.570122578	0.862831479	1.54578132	0.325700252	0.560832997	0.856321692	1.316604121	0.410010042	0.575430141	0.866862964	1.849303704	0.186309088	0.542458458	0.843298228	1.914547461	0.16341035	0.5379285	0.840265089	1.976525926	0.131967518
113	1	45.55247278	3.7624536	3.700820204	0.300905164	0.903619053	0.012978565	0.016423202	0.001082109	18.78328366	4.085674159	0.557131696	0.08928263	1.900257976	2.303596765	4.066163441	28.80012268	0.374990291	1.257485169	0.413399419	0.580777115	0.679840605	0.917617073	0.695029757	0.310247299	0.64741468	0.8965368	0.686004525	0.325230777	0.649716837	0.897942214	0.722126762	0.282167422	0.645305602	0.895280902	0.670737206	0.323872294	0.650354599	0.898439813	0.844845222	0.156456133	0.628790754	0.884931673	0.868114626	0.134856423	0.626228572	0.883375783	0.862322299	0.132662285
114	1	40.18650433	1.633133631	3.398547056	0.116308252	0.912374977	0.006745714	0.006973306	0.008396641	17.3173208	4.237423242	0.762673309	0.178268726	1.682607407	2.193434889	5.179629256	40.72426048	0.468253136	1.075824353	0.402593831	0.570081045	0.752312376	0.933547274	0.493219688	0.464756904	0.74188179	0.927467494	0.535782237	0.420165542	0.738814018	0.925666516	0.680853682	0.267302256	0.723766268	0.916643705	0.648542133	0.303025189	0.725686095	0.917786274	0.694270528	0.243297528	0.721888783	0.91571894	0.757457122	0.176181569	0.71756069	0.913199154	0.824647538	0.102483457
115	1	45.70114394	7.342980318	4.892915378	0.642123963	0.915853262	0.016670309	0.013704087	0.004400112	20.96176952	1.554672334	0.860602537	0.173142716	1.640872921	2.815578452	4.851603943	35.57875533	0.556533396	0.981427504	0.435499098	0.63017057	0.761137075	0.936692723	0.624008976	0.437837656	0.745130725	0.926944208	0.543062172	0.511326468	0.752744435	0.931572191	0.618486106	0.466249449	0.745144965	0.927099655	0.719278906	0.392859179	0.737282065	0.921965431	0.825186319	0.268932298	0.727747521	0.916264764	0.759193901	0.321325199	0.73360478	0.919852587	0.805938481	0.304588665
116	1	50.13976804	14.52657517	4.547124083	0.514276701	0.913823588	0.007593009	0.014855099	0.003369562	17.59798533	7.391965214	0.667025955	0.250482037	2.152313997	5.296425189	3.304026047	16.78341475	0.405997033	1.341112508	0.910360973	0.620154293	0.606177779	0.885599402	1.041632656	0.539966452	0.597213226	0.878922695	1.29855569	0.473337924	0.590180032	0.871832786	1.673805115	0.328358095	0.567408591	0.854724669	1.49846561	0.376803221	0.571061011	0.857965956	1.523831931	0.339226724	0.568429053	0.856827933	1.839211704	0.24497066	0.558093111	0.84800972	2.008324499	0.176356872
117	1	61.50616931	16.69333824	5.363640222	1.761569427	0.902147902	0.020545954	0.016032674	0.003332213	27.43351794	5.878682961	0.744031675	0.287451674	1.34588063	0.643495323	5.228115458	54.99000907	0.603595832	0.749183021	0.102773589	0.475213253	0.896352451	0.975672804	0.124106666	0.340796281	0.890174242	0.972645683	0.116903996	0.383401732	0.894105497	0.974477572	0.140496803	0.273734065	0.889071818	0.971873887	0.15244653	0.231188264	0.885419605	0.97008965	0.151961372	0.194450588	0.882681581	0.968757396	0.158613799	0.172604404	0.884338239	0.969585187	0.172967787	0.111712514
118	1	55.88502547	13.3191441	4.758037861	0.958784216	0.907304979	0.003876546	0.019028857	0.002196681	20.00817986	4.478300628	0.674568666	0.149864139	1.554104692	1.572164281	4.674512424	38.51557197	0.525560721	0.962465702	0.273546213	0.513834117	0.786195227	0.94685869	0.384823707	0.354207858	0.771089817	0.937793533	0.30016861	0.503355185	0.783808096	0.945119111	0.329007437	0.425657446	0.77965102	0.942913588	0.428553396	0.257753408	0.765630208	0.934806242	0.48527616	0.187296019	0.756773462	0.929915928	0.425278708	0.294425004	0.766650254	0.935149115	0.435995793	0.247959055
119	1	46.23758328	3.992278813	3.433335552	0.317229072	0.902397875	0.001531647	0.008112827	0.005733214	27.12203574	17.06769274	0.624501794	0.105191068	1.716133187	2.909714128	4.377654804	28.10149748	0.507212403	1.078692184	0.454764752	0.62155503	0.727441145	0.927644311	0.683670282	0.455478548	0.707060612	0.915042433	0.731582864	0.408917784	0.701979172	0.911751364	0.889560165	0.270708771	0.686235742	0.902712419	0.795068634	0.342068184	0.69491519	0.907849331	0.985498347	0.21443115	0.678823745	0.898500186	1.060531267	0.142026339	0.670916067	0.894134777	1.130757096	0.079892544
120	1	46.59482162	5.609516823	4.154838741	0.744163286	0.899482056	0.004925518	0.01664007	0.004574361	18.32618806	1.193975546	0.660623871	0.035883622	2.251884812	3.875113225	3.771001138	22.46398986	0.313024415	1.463825415	0.727945283	0.598390291	0.566545093	0.880868284	1.205500479	0.33730345	0.531054451	0.853540136	1.033605435	0.429463087	0.544545783	0.863688621	1.102010705	0.391291197	0.537719256	0.858635091	1.236640869	0.319617213	0.527609878	0.850910306	1.537183633	0.153557962	0.504526934	0.834150069	1.478419618	0.189382293	0.510013026	0.837944553	1.484848307	0.18316164
121	1	61.06306856	4.18011525	5.330856347	1.286493434	0.907056899	0.007011114	0.018405519	0.001942161	23.35322887	1.311915146	0.351639001	0.026657734	2.881172638	10.50349416	2.877898978	13.29893265	0.308108713	1.663025995	1.197890341	0.743693083	0.48158173	0.85026433	2.631578756	0.468751918	0.438590202	0.80027126	2.540698456	0.477855562	0.441080924	0.80315725	2.66373387	0.447920992	0.436848883	0.799617882	2.217147541	0.538220927	0.447218388	0.811870778	3.650199875	0.270537551	0.40856775	0.768992917	3.733423693	0.243400436	0.405607485	0.767288329	3.656823266	0.254763565
122	1	61.51143053	8.28682613	4.73129634	0.653797486	0.901373981	0.010816832	0.021112091	0.000666343	20.47589839	0.707766425	0.728391402	0.263335132	3.034448172	7.604591133	2.502510702	10.22428741	0.216800357	1.864914858	1.638595049	0.577581752	0.326741074	0.785001094	1.98863515	0.469879165	0.308971701	0.767248409	2.026049602	0.456059019	0.310169626	0.7667877	2.70271277	0.284092385	0.282868185	0.735091581	2.704051244	0.298400204	0.282237092	0.73478229	2.741124564	0.268137455	0.274839375	0.729405768	2.93920703	0.211516038	0.27183846	0.724357888	3.380325943	0.10359542
123	1	74.09300316	7.026844576	8.225404722	0.938464505	0.905420978	0.003816906	0.016917658	0.0016001	25.22975814	1.810427575	0.583010024	0.093662578	4.753424557	19.35979544	1.36478632	3.798880624	0.137852458	2.30659863	3.037384583	0.684219443	0.172091159	0.697653024	4.409601807	0.541385854	0.15369207	0.657407562	2.663817444	0.723036054	0.181335575	0.716243609	3.364852485	0.65009656	0.168610637	0.688883948	5.527075055	0.425144819	0.138459084	0.625402073	6.638362963	0.309243514	0.126343829	0.598392566	4.54656365	0.52723171	0.153841211	0.656025908	5.391325926	0.439102966
124	1	47.66248439	7.306620437	5.180549441	0.930245265	0.911738293	0.022233057	0.014078627	0.004572359	18.34942633	4.227373638	0.874081181	0.124196916	1.23179382	0.500486784	5.67215685	63.88556512	0.72237895	0.56772337	0.044537155	0.462907039	0.940462639	0.987129294	0.067013312	0.309412283	0.935339409	0.984316722	0.058423669	0.358759662	0.937810929	0.98559511	0.064397371	0.315227228	0.936377394	0.984842024	0.069209167	0.266708897	0.934288424	0.983790416	0.091054693	0.165621738	0.929920223	0.981569147	0.083593863	0.200109007	0.931836032	0.982490601	0.088464302	0.174920946
125	1	46.58441883	4.444355331	3.922740228	0.507842571	0.906639882	0.023912193	0.015970446	0.007690561	30.70604886	19.65199441	0.733940656	0.256103915	1.30706433	0.973178707	8.18062726	116.9844578	0.692315572	0.634626762	0.152192393	0.523990463	0.900930549	0.974631703	0.228865356	0.361703025	0.89256477	0.970015694	0.155806811	0.543531148	0.900579199	0.974505494	0.172827923	0.433473952	0.898294471	0.973339077	0.265056239	0.223168079	0.888352855	0.967799845	0.33140271	0.113458009	0.882254455	0.964578179	0.250279941	0.313176109	0.890004739	0.968723984	0.248479966	0.237204685
126	1	51.74627279	9.749291808	4.794801245	0.953284935	0.911651794	0.006953382	0.015077599	0.00163051	20.47876595	4.018698358	0.706629942	0.179637114	2.079113094	3.905478436	3.88801258	25.35364718	0.374579502	1.356239847	0.532742379	0.675857916	0.619154708	0.900807038	0.823420634	0.505163369	0.598257951	0.883784029	0.772691233	0.537579139	0.601199395	0.886083244	0.87307698	0.473542767	0.59138145	0.879149363	0.88406611	0.466311241	0.590606132	0.878107607	1.171083825	0.307092035	0.573515242	0.864874314	1.1629644	0.309759355	0.573157828	0.864825796	1.218101719	0.274438907
127	1	49.67302161	5.232415506	4.249004317	0.217915899	0.901226939	0.004888764	0.016352191	0.004992629	19.87362219	1.612389174	0.759307658	0.114563455	1.948980724	2.684180105	3.866083367	25.16776655	0.371342711	1.307456126	0.625810958	0.472472954	0.61764228	0.89330516	0.725594274	0.386157223	0.607840599	0.887150148	0.63617671	0.43719676	0.615673256	0.893143806	0.835473181	0.275807961	0.59268901	0.877368346	0.929709124	0.219513157	0.585340289	0.871707653	0.919503587	0.226550979	0.586036025	0.87278844	0.871875656	0.239182021	0.590085595	0.875819046	1.014453855	0.133298736
128	1	42.30904588	4.62273362	3.840634898	0.376443467	0.902927487	0.019556529	0.013991916	0.003903606	16.63508239	3.849384549	0.662789314	0.256184265	1.974975424	2.803038787	3.819997483	24.30426498	0.373748986	1.320434487	0.552825519	0.542735386	0.609636556	0.89430157	0.819042125	0.334835897	0.580718212	0.873430652	0.77665418	0.367088731	0.58727128	0.877894961	0.839557167	0.311637176	0.57957956	0.873048233	0.848536272	0.303822273	0.576845878	0.871159811	1.027604628	0.169071088	0.559962501	0.858963874	1.002568285	0.188263246	0.563811155	0.86173716	1.04401287	0.151311381
129	1	63.40915433	5.044189895	5.1639284	0.539349683	0.917154341	0.004088229	0.014881441	0.00219385	23.43057407	4.03755542	0.488197116	0.106518479	1.39437858	0.90150297	4.803599762	41.01388907	0.607620847	0.791745337	0.108175728	0.598681547	0.868020709	0.970418621	0.13219681	0.481695451	0.862295666	0.967340944	0.151125297	0.421035814	0.857904392	0.964932853	0.180143024	0.324460089	0.851262843	0.961390983	0.158147763	0.421081411	0.856414553	0.96410354	0.175506444	0.317528272	0.852084365	0.961889213	0.204289233	0.230063024	0.845876852	0.958520679	0.229119859	0.162863485
130	1	36.21993426	0.56548426	3.777569493	0.685322815	0.907227843	0.005748897	0.01301712	0.003782303	14.05628276	2.575150448	0.696709714	0.187774843	1.694868653	1.740395173	3.715253965	25.19934147	0.444944273	1.117807325	0.286339025	0.545231163	0.726375684	0.931894407	0.417790299	0.341827364	0.706165551	0.919678553	0.398560486	0.351066519	0.709485691	0.921604277	0.448712376	0.286612283	0.699775345	0.915936766	0.459748157	0.298062893	0.697751115	0.914425899	0.550933841	0.165813129	0.684382387	0.906736615	0.539448737	0.162511401	0.686281763	0.907945632	0.570165354	0.133231702
131	1	53.85448795	4.763682433	5.053019125	0.422944106	0.898224083	0.006944931	0.017480245	0.003069132	19.68699468	1.035286021	0.95691002	0.022614683	1.493216173	1.046644028	5.409006558	61.85045823	0.560094916	0.873363325	0.169895941	0.549717074	0.821995012	0.957237412	0.216484106	0.411270929	0.814104804	0.95218306	0.212751786	0.416415029	0.815989511	0.953375853	0.252941525	0.312273916	0.808094946	0.948598778	0.258421949	0.318536114	0.805821618	0.947235349	0.287487556	0.222193098	0.800844531	0.944399968	0.291514946	0.211143698	0.802200064	0.94513521	0.31764956	0.146929306
132	1	63.8149622	5.211649505	6.477206048	0.678246038	0.909017831	0.006293216	0.014300446	0.002651396	25.34940933	0.718384607	0.940513475	0.058166012	1.364411193	1.266917577	5.330776755	49.24493517	0.671428478	0.707367691	0.17654505	0.561192177	0.866564396	0.967297496	0.269840215	0.419761258	0.856558521	0.961382733	0.183117715	0.528407269	0.865939628	0.966818547	0.179573513	0.495155506	0.864436801	0.966191534	0.291530055	0.346866482	0.85287155	0.959426735	0.355863289	0.276741084	0.845303289	0.955383186	0.279202752	0.351319824	0.854143013	0.960119105	0.249780721	0.358427449
133	1	39.6907755	5.11953165	3.873789807	0.822410691	0.911967044	0.016390126	0.009551212	0.010151868	21.8299825	5.609055573	0.734945492	0.183641777	1.781250591	2.715763394	4.575042964	32.54859876	0.475090492	1.129573828	0.52018108	0.583429812	0.693503543	0.915289113	0.689537426	0.427233275	0.67647895	0.904477312	0.58265887	0.495597421	0.686935426	0.911715961	0.709449854	0.39456944	0.673817895	0.90306066	0.839342431	0.317400393	0.662809151	0.895282784	0.928266992	0.222317299	0.653443624	0.889737094	0.839594697	0.271184436	0.662299481	0.89592246	0.959909788	0.18413595
134	1	39.75716627	4.409399595	3.578722525	0.298491534	0.921511264	0.014083236	0.007824901	0.001592223	23.64058181	2.435816742	0.640300983	0.225454962	1.561143976	1.752837171	4.77089762	36.44963118	0.531175074	0.973555354	0.300733488	0.545876929	0.776879675	0.942976892	0.448778792	0.32073478	0.756784972	0.931634847	0.432331646	0.36529998	0.760407351	0.933355816	0.481819755	0.311554134	0.754379817	0.930027223	0.476524056	0.28989401	0.753356615	0.929665793	0.57977085	0.143000926	0.739169986	0.922047196	0.581949081	0.156587273	0.740357844	0.922720965	0.60739606	0.132839292
135	1	49.74530949	11.24941507	4.667285426	0.749079308	0.898547958	0.005290933	0.018303233	0.006715	19.01334162	1.572970325	0.782887928	0.057518408	1.493240079	0.85834757	3.698858578	30.65276828	0.523707151	0.90599276	0.139574439	0.434557032	0.828820587	0.958374622	0.188291547	0.281510565	0.817813282	0.951817305	0.171006616	0.353646515	0.822881903	0.954803113	0.180768888	0.307102516	0.81978282	0.95291894	0.197299784	0.234365864	0.814716117	0.949994343	0.232381163	0.145380701	0.806882218	0.945414683	0.224730348	0.175123239	0.810087956	0.947161321	0.231128543	0.147064259
136	1	46.09034094	10.43685867	3.811030182	0.381097318	0.899698494	0.003374112	0.016335082	0.005471271	16.89017995	3.462389735	0.613669738	0.157747972	1.26974675	0.604377771	6.924307527	112.5909019	0.696079015	0.613247117	0.097254315	0.439120988	0.905916373	0.976861606	0.170598517	0.088596668	0.893007223	0.970274429	0.156647229	0.155671668	0.896508066	0.971933398	0.146429689	0.190770888	0.898595155	0.97307418	0.142061179	0.209480969	0.897199338	0.972452175	0.187818575	0.021304512	0.888408584	0.968110565	0.186190098	0.028775757	0.889529484	0.968613171	0.177231508	0.06726688
137	1	40.14001711	11.63553715	3.908969489	0.673159902	0.9327413	0.018045455	0.006301784	0.007025548	24.64255873	3.110699524	0.710822029	0.153876914	1.104131798	0.213238768	13.84710069	433.2795454	0.853996423	0.312282457	0.029653739	0.436107463	0.975566216	0.993987893	0.042769155	0.182007783	0.973353848	0.992870278	0.039917002	0.239004045	0.974104168	0.993236384	0.04160092	0.210309822	0.973884719	0.993110001	0.041454513	0.216206993	0.973372712	0.992961931	0.0497669	0.095779832	0.972055129	0.992264414	0.05080129	0.077465695	0.972138777	0.992273325	0.051122038	0.081274996
138	1	37.21509086	8.012999146	3.262398383	0.560914384	0.900153243	0.024166666	0.011666495	0.012104645	19.28548652	3.467886825	0.896005868	0.092924828	1.145991951	0.186980611	7.725248688	221.7259085	0.778638053	0.413621201	0.021610462	0.34327601	0.978026636	0.994489854	0.027143274	0.136727424	0.977053947	0.994007502	0.024674329	0.205201534	0.977720948	0.994333226	0.026511995	0.154543144	0.977308955	0.994146455	0.027950342	0.096094827	0.976656357	0.993820498	0.030140549	0.008111323	0.976255843	0.993635884	0.028851417	0.058924597	0.976726766	0.993862703	0.0296757	0.016921403
139	1	9.76917367	16.92070514	1.052875775	1.823634336	0.313802666	0.543522161	0.004721574	0.008178007	33.51025801	17.89464128	0.269118308	0.466126583	0.340661517	0.011340987	7.65802466	413.2852693	0.320446591	0.034226637	0.000596125	0.210002955	0.332686081	0.33318559	0.00084921	0.154992138	0.332617543	0.333144846	0.000942119	0.135756338	0.332627223	0.333156143	0.001225816	0.075900626	0.33262491	0.333150485	0.001111259	0.103656961	0.332595482	0.333139606	0.001416146	0.037196347	0.332568223	0.333125381	0.001543518	0.010690463	0.332543728	0.333115354	0.001587125	0.001440225
140	1	46.20680192	2.03487246	4.540202975	0.289084242	0.90557087	0.00820997	0.016399572	0.003133608	19.68999139	3.600757383	0.68105426	0.115203179	1.272198667	0.386956953	4.113943104	37.44289653	0.663077241	0.634880963	0.011357222	0.43038269	0.976579176	0.995097568	0.014541558	0.270330267	0.97454907	0.99412687	0.013298688	0.335440989	0.975279916	0.994501263	0.014296345	0.279485483	0.974704528	0.994171654	0.015340228	0.229207067	0.974147899	0.993897905	0.017484154	0.115541113	0.972640838	0.993183436	0.017163865	0.134242394	0.972798417	0.993291143	0.017543072	0.107954129
141	1	45.51909539	2.25949051	4.1270842	0.175032303	0.899904062	0.006624561	0.01883338	0.001776464	17.39112566	1.813854456	0.847962543	0.093512403	1.926255635	2.171966515	3.570638711	23.50459116	0.357132786	1.310165441	0.51830662	0.429248888	0.607994763	0.892039505	0.635349454	0.297513588	0.593745182	0.882843147	0.534765955	0.409522708	0.608319208	0.892423691	0.614923839	0.323750051	0.59664923	0.884564903	0.723165347	0.204293573	0.58086286	0.874214858	0.759579449	0.161670618	0.575974287	0.871179561	0.691276067	0.236118877	0.587442897	0.878728675	0.751148976	0.174073479
142	1	47.64582788	7.642614633	4.002123516	0.373340276	0.886904321	0.011829336	0.02208107	0.001933841	16.68929641	0.76781253	0.794681506	0.279587645	1.140881724	0.159491231	4.849263179	89.47934494	0.77506619	0.419347801	0.012864893	0.175006025	0.982927955	0.995887383	0.01443977	0.075927067	0.98229861	0.995611883	0.014511446	0.144834948	0.981888643	0.995417802	0.015206592	0.098034587	0.981523969	0.995240905	0.01509159	0.046541056	0.981934618	0.995436393	0.015654382	0.029630426	0.981607936	0.995314426	0.016007124	0.045513543	0.981246011	0.995136742	0.016417404	0.008576442
143	1	43.84791226	11.87081972	3.749665537	0.821994964	0.909588024	0.020522744	0.012167646	0.00545553	23.14626176	1.238330985	0.808924105	0.146931194	1.163349215	0.217383901	6.955658495	155.8656747	0.767783721	0.440637813	0.016793404	0.265847463	0.979138333	0.99491617	0.020317924	0.104847524	0.978375606	0.994566641	0.019231254	0.143033054	0.978597585	0.994663908	0.020113245	0.100925891	0.978429252	0.994587231	0.020821663	0.074880389	0.97818398	0.994478471	0.022208178	0.029148875	0.97757461	0.99420281	0.021561751	0.041474763	0.978051135	0.994427737	0.021796096	0.037310872
144	1	42.29976746	12.84975361	3.859356669	0.908166647	0.905117059	0.014058469	0.010377094	0.010546069	18.74266112	5.179349054	0.841995202	0.079573556	1.38984841	0.802387881	5.009602229	51.99927898	0.603300708	0.779826676	0.164592626	0.368737478	0.847795506	0.960507753	0.22135941	0.159381533	0.837710331	0.955265324	0.207205077	0.198822017	0.841320558	0.957043384	0.213704631	0.181881967	0.83901654	0.955934202	0.224510348	0.154762869	0.83538771	0.953839584	0.250159937	0.06473691	0.83083786	0.95154548	0.246328745	0.074217694	0.832534413	0.952485428	0.243253212	0.087038925
145	1	41.39653363	9.810384237	3.631987735	0.554973937	0.906016656	0.014487211	0.013554303	0.006536518	16.78591938	2.422823812	0.718352059	0.140826842	1.615636221	1.58910716	5.112073305	49.12930815	0.50221201	1.011636088	0.355114007	0.412204701	0.747053333	0.932012015	0.472146489	0.216872986	0.731184228	0.922670215	0.453415613	0.249394525	0.734228923	0.924382475	0.490912806	0.205512002	0.727975405	0.920539593	0.491381626	0.200764968	0.72749913	0.920215438	0.552450636	0.09945121	0.718484517	0.915266706	0.551382882	0.113518625	0.718871588	0.9154595	0.566671891	0.094028608
146	1	34.82624253	3.541339485	3.288677785	0.25065256	0.9073059	0.008925929	0.011445885	0.00483551	11.90206065	2.868090081	0.890227904	0.115220169	1.301335044	0.69427833	8.807359953	184.9300352	0.683995468	0.635403839	0.145359526	0.334046553	0.890158686	0.97103987	0.198758107	0.112352242	0.88026003	0.965894941	0.161083286	0.231320557	0.886873958	0.969391222	0.16072705	0.214438072	0.887326672	0.969596313	0.206259928	0.098778044	0.879184897	0.965385896	0.228070754	0.026412667	0.874702776	0.963035647	0.205698002	0.07615558	0.878842955	0.965192021	0.196742204	0.093365438
147	1	47.24931257	8.176397719	3.851946137	0.760892273	0.904796268	0.022835532	0.016375295	0.007513555	16.9303543	4.298709168	0.837702277	0.117592146	1.121372733	0.271079077	11.83313108	283.8809815	0.827370172	0.36036689	0.04842677	0.298609194	0.973869418	0.993332178	0.062297859	0.129513819	0.972524667	0.992700708	0.060995132	0.164089865	0.972576275	0.992699764	0.066500187	0.105110313	0.971647717	0.992250821	0.065709571	0.108005299	0.971644359	0.992286085	0.069169435	0.06527996	0.971233556	0.992063554	0.069991126	0.058623278	0.970840347	0.991872797	0.072314507	0.044901628
148	1	44.05301686	4.29023699	4.081785742	0.458640029	0.891386516	0.002380063	0.018068258	0.004324827	18.90288248	4.279658271	0.827674605	0.11165631	1.382270885	0.928573001	6.460188098	84.56065471	0.610987769	0.773456366	0.185998634	0.392036294	0.85602308	0.962729805	0.25268578	0.182264613	0.84537333	0.957005467	0.229121101	0.263405078	0.850053415	0.959477989	0.240518556	0.227484238	0.847632415	0.958278521	0.259655589	0.173686875	0.843350519	0.955967331	0.294369996	0.070286055	0.837182519	0.952702901	0.286929785	0.095036324	0.839668115	0.95409679	0.28691277	0.095461751
149	1	45.56065655	6.716071574	3.746199336	0.85074515	0.907753866	0.009466138	0.010166435	0.005976709	19.91892208	1.8023239	0.695362493	0.244620335	1.155484414	0.283091761	12.25641614	312.6233733	0.789884887	0.421965275	0.049450404	0.29884323	0.959677841	0.990495804	0.060357543	0.163508788	0.956865495	0.989150902	0.058160451	0.188763365	0.957212608	0.989272096	0.062911875	0.114303737	0.95658534	0.988952806	0.062876486	0.114548397	0.956870818	0.9891075	0.069076689	0.053741427	0.954413231	0.987939442	0.068847165	0.052874559	0.954212262	0.987820747	0.070031955	0.035982066
150	1	56.14950153	14.23125312	5.044842696	1.502904532	0.890832311	0.007488254	0.014825015	0.008375826	19.20887896	2.848298258	0.745979057	0.077951802	1.307311399	0.558249944	5.812776404	71.48195558	0.642983973	0.671954658	0.099979624	0.332992289	0.913793263	0.978475948	0.133262704	0.141414758	0.907711588	0.97518777	0.131808279	0.160641244	0.908071078	0.975397955	0.143619196	0.116930044	0.905472466	0.974060581	0.13994945	0.119759206	0.906149081	0.974410784	0.150986468	0.066982078	0.903267694	0.972958219	0.153241577	0.066792702	0.902822854	0.972761317	0.156794503	0.049825127
151	1	66.99564115	28.33613935	6.562117325	3.397874454	0.896077897	0.012031187	0.016531664	0.003893599	22.28247841	6.233713426	0.879837361	0.159252726	3.677798209	11.27459733	2.190914786	9.091778975	0.201447795	2.000946724	2.27398452	0.576744266	0.276751448	0.741777483	3.563105074	0.346366567	0.250108071	0.697983548	2.692328887	0.512075708	0.27160439	0.728317943	2.725486353	0.506964577	0.268403664	0.725961041	3.705975427	0.314330129	0.244073521	0.69206521	4.481319611	0.180091903	0.229060413	0.666888232	3.932237403	0.285745098	0.244119117	0.686604526	3.837362909	0.308779132
152	1	47.87023089	11.12772914	4.113235335	0.296519693	0.912210616	0.008392935	0.014511406	0.003421415	18.21396314	3.780896088	0.55302235	0.180651578	2.285070873	4.436589115	3.537232578	20.70056362	0.319624384	1.494494851	0.793317292	0.611901792	0.530823999	0.865398764	1.37873944	0.347952388	0.495336344	0.834743126	1.241044017	0.413143622	0.505984715	0.842815363	1.254640939	0.395752777	0.503610366	0.841812886	1.240273075	0.398103475	0.499419992	0.839215853	1.760981503	0.167217091	0.469535271	0.81390663	1.705616086	0.195193	0.475409127	0.818171639	1.644976111	0.210817811
153	1	65.54743966	14.78438565	5.082313266	0.62047018	0.903027886	0.007016399	0.01907195	0.002193012	23.49518224	3.904347071	0.60535038	0.10068969	4.151543823	20.69733198	1.66886663	4.636603899	0.205170204	2.019952033	3.156621148	0.688567859	0.298491938	0.760415612	5.975524478	0.401151657	0.248633868	0.690071346	3.993866915	0.59123975	0.28174725	0.739117442	3.699053016	0.622058805	0.284838764	0.74538801	5.976141936	0.409599539	0.247990163	0.688845834	8.536487842	0.147307832	0.208261095	0.631394967	6.71401168	0.314946886	0.234346865	0.672811853	5.845782577	0.403045974
154	1	96.23453521	13.30824716	9.826178021	2.198245453	0.892809747	0.006906126	0.016787476	0.003967268	24.8616325	3.89119772	0.851308221	0.039478547	4.890338335	15.21641174	1.436355925	4.649959573	0.124250531	2.352782687	3.164765377	0.594088192	0.116729303	0.659682373	4.07022273	0.468575542	0.105819722	0.630002515	3.664722881	0.530692799	0.113550888	0.64782062	4.758427598	0.39972857	0.101130022	0.611609138	5.205215915	0.333502609	0.093272924	0.592793725	5.512615912	0.288015723	0.090329453	0.584846615	5.367965575	0.313968199	0.094619502	0.594242942	6.104344069	0.227665948
155	1	41.758638	4.266393006	4.069758823	0.628699528	0.910286849	0.006205381	0.013795329	0.006697915	17.49746123	1.814644548	0.783778013	0.093124877	1.819525459	3.274098835	5.556383368	45.91632411	0.48506355	1.083483945	0.591508804	0.590365278	0.733675332	0.925425816	0.81947587	0.438091414	0.718554915	0.914841259	0.735968406	0.503566787	0.725330618	0.919053984	0.913569755	0.380178641	0.712810395	0.911077333	0.995993377	0.311176342	0.706758941	0.907293375	1.119474074	0.239973272	0.700420621	0.902904255	1.083951435	0.272695818	0.702966879	0.904447134	1.224055556	0.165912887
156	1	61.66086306	10.05047699	5.809619797	0.961251128	0.900074172	0.006727765	0.018971971	0.001389371	21.95085949	3.170010449	0.673211717	0.240077721	2.881080628	5.754505433	2.680272701	12.24954006	0.232762269	1.784350675	1.117323101	0.611860291	0.359046416	0.808511264	1.523351912	0.464853804	0.335903053	0.784405966	1.427811308	0.510613259	0.344837578	0.791526263	1.684866059	0.424385413	0.331805375	0.776090819	1.747797032	0.391093985	0.325516593	0.770845238	2.028527139	0.287531983	0.309343019	0.755119427	1.988173879	0.316738835	0.316036286	0.759418126	2.200784131	0.243990457
157	1	31.82635562	3.528356424	3.193184918	0.252047421	0.897771268	0.006983899	0.019956396	0.001213554	18.5631311	2.034494154	0.961127748	0.027230497	1.32271788	0.916571476	6.783034644	72.36511829	0.658404399	0.692273015	0.126081508	0.61859199	0.897399997	0.975035994	0.191439979	0.419836264	0.888425848	0.970338264	0.165668771	0.498556427	0.893237513	0.972774423	0.191798166	0.422092746	0.888841662	0.970570554	0.216364087	0.346556722	0.884320358	0.968295483	0.267818787	0.189265303	0.877129868	0.964879822	0.246135433	0.25703322	0.88136936	0.966857132	0.259702106	0.217992419
158	1	56.68797957	11.10119259	5.312813768	1.04908551	0.901422467	0.012847145	0.017559962	0.005337441	20.79718293	1.77443457	0.792763124	0.087754795	2.317646185	3.552496362	3.351746864	20.43470742	0.29741811	1.51957011	0.675811103	0.597452526	0.507809634	0.866347097	0.924744908	0.443002532	0.486699292	0.847522054	0.791113233	0.526282091	0.499750556	0.85967355	0.896066037	0.467910298	0.490927565	0.852000552	1.04564484	0.378932098	0.478315263	0.839993213	1.183220844	0.283260428	0.466006762	0.830089572	1.092952054	0.344787905	0.474876926	0.838315261	1.170141494	0.297815296
159	1	52.21140607	2.310466822	3.972419028	0.321583756	0.918291816	0.002527261	0.014639918	0.00275204	24.61055963	8.564934257	0.841631083	0.107268663	1.989937932	2.829860693	4.463403281	31.32674207	0.363906463	1.292504517	0.514100235	0.596250556	0.661728689	0.909709521	0.617315757	0.523093418	0.65201926	0.903276569	0.583477137	0.540498579	0.657786981	0.906831306	0.761876032	0.38656513	0.640576651	0.895696637	0.856133839	0.324747584	0.630930459	0.889173746	0.851747433	0.338682172	0.628593004	0.887632361	0.889115187	0.299845503	0.630682162	0.888740645	1.036459502	0.164117462
160	1	48.2861847	5.981310284	4.855239225	0.467415332	0.904992037	0.013023966	0.018628279	0.003902454	19.2307606	2.723118607	0.885061836	0.095586137	1.965420587	2.620893511	4.14071404	28.82662411	0.405799487	1.257611023	0.548457162	0.522031421	0.628126035	0.898498225	0.746734159	0.357943548	0.609467238	0.884737752	0.630996924	0.46565054	0.622075037	0.893566928	0.705096575	0.40483166	0.615023358	0.887926774	0.822477543	0.294320908	0.602024466	0.878649141	0.926798898	0.214972124	0.592650341	0.872194775	0.839348988	0.291003161	0.601690844	0.87886599	0.891029252	0.247546233
161	1	54.26573526	7.05951123	4.610367181	0.068969184	0.912552458	0.014987466	0.01628329	0.000941634	23.61066731	2.776616922	0.575143656	0.204723914	2.171402584	5.807605626	3.541133359	17.42077859	0.423505659	1.342835366	0.855627567	0.676364127	0.594010085	0.886467047	1.469029809	0.447578282	0.561538544	0.860434664	1.281551192	0.520604204	0.57365486	0.869565277	1.362185595	0.491405105	0.567796783	0.865553951	1.461751227	0.447832835	0.560617031	0.859756705	2.008591608	0.245832756	0.531317344	0.838626693	1.884688557	0.296573686	0.540555462	0.845425234	1.904873462	0.289734037
162	1	44.34695745	7.683174406	4.523094311	0.557320603	0.903869528	0.002850663	0.021282	0.002466613	15.64913252	5.464485972	0.805225031	0.126453012	1.92056938	3.226749756	4.373179614	35.58044557	0.435870721	1.205927029	0.635718715	0.532383332	0.667700551	0.904935037	0.806038111	0.366755774	0.652507062	0.894505899	0.639302213	0.473516519	0.665989934	0.904975479	0.827275509	0.37640014	0.652408878	0.894296442	1.033390076	0.260512752	0.638399274	0.883381668	1.120310864	0.166637449	0.630783268	0.878398085	0.957982587	0.25346242	0.64164402	0.886792442	1.13358633	0.176656071
163	1	52.20676241	10.90932849	4.843160722	0.981990808	0.904365446	0.011371956	0.014216919	0.005338588	16.6747454	7.812256114	0.636514388	0.180919919	2.125866339	2.749375366	3.309989568	22.70210395	0.363993085	1.330930674	0.587006839	0.560324388	0.613670653	0.889671757	0.712254873	0.36592593	0.595165765	0.877261379	0.691948813	0.429011999	0.600916836	0.88084381	0.88070333	0.377946961	0.593853552	0.870535781	0.918617713	0.320636044	0.589596306	0.866960156	0.933441628	0.207555447	0.577264864	0.861481324	0.978864467	0.221684368	0.579350671	0.861235356	1.076491001	0.207741025
164	1	47.28638757	7.359386673	3.699112439	0.486009515	0.914250002	0.00336156	0.011538987	0.005524959	20.50265447	2.806761012	0.66017653	0.052410216	1.720255231	2.701367308	4.447222536	31.45025667	0.489215549	1.08606944	0.453439987	0.594792618	0.725006375	0.926458188	0.751947692	0.370631417	0.702274767	0.911348571	0.636434601	0.445824836	0.710858496	0.917306021	0.639398587	0.418191568	0.708613053	0.916133389	0.737205119	0.355770189	0.701018776	0.91117633	0.961783726	0.188949815	0.683035302	0.899869991	0.894911053	0.2225543	0.688927102	0.903582174	0.879756408	0.214302754
165	1	37.55245676	3.709399135	3.927218672	0.46349325	0.911975482	0.008104312	0.010930708	0.0025968	19.40784547	14.04725978	0.896417201	0.085879195	1.518711301	2.849956398	5.989952032	48.65262277	0.640956644	0.816885881	0.452187482	0.623879707	0.810132563	0.947963326	0.695325136	0.42756735	0.794744032	0.938767867	0.548368575	0.552496498	0.804475275	0.944672352	0.624463646	0.486198958	0.798857807	0.941068281	0.78364348	0.349143449	0.788608645	0.935187257	0.985807219	0.185447725	0.776223911	0.928325567	0.851030749	0.304940344	0.785828674	0.933491267	0.916203859	0.245730056
166	1	37.66460989	5.332955782	3.626862434	0.255097864	0.909188697	0.003258329	0.011456659	0.005056842	13.51453632	0.413392026	0.930272649	0.01943062	1.645435735	2.142740434	6.630957507	101.3103366	0.536590698	0.98428515	0.429135465	0.477953001	0.745737849	0.929203592	0.614136747	0.281820084	0.728902129	0.918139244	0.497247222	0.372246164	0.741845503	0.926723392	0.543346971	0.309150756	0.734876263	0.922002105	0.666565712	0.219256978	0.721425517	0.913485121	0.77507925	0.115722908	0.710475227	0.906871445	0.714554253	0.160046822	0.719214465	0.912256224	0.737857096	0.136171262
167	1	51.0050236	8.224392604	4.579821394	1.150221599	0.906318505	0.005370312	0.01555599	0.003628426	21.56752833	2.307117791	0.920915768	0.072802312	1.431081239	2.593039866	6.446242307	54.39389841	0.718694573	0.683818777	0.587658504	0.45872601	0.827499412	0.949785156	0.749855594	0.313622285	0.817899665	0.944217363	0.706236753	0.357531065	0.821819357	0.946160788	0.816988775	0.255833617	0.81358512	0.941758172	0.851854305	0.219902551	0.809586303	0.93982933	0.906611111	0.169795384	0.80738053	0.938435375	0.894396615	0.184307526	0.809507	0.939368886	0.951625926	0.12896152
168	1	43.4137542	7.645628593	4.15779218	0.338893793	0.912080138	0.004413366	0.016663858	0.004748192	17.17928469	3.652367092	0.707871668	0.124518352	1.783774304	3.691960891	4.690832058	32.32507411	0.522148684	1.083889054	0.703321472	0.557087756	0.695131929	0.912046259	0.943792437	0.394665058	0.679731157	0.901902307	0.759176435	0.506593447	0.693853551	0.911257159	0.924944265	0.411008155	0.68109677	0.902875764	1.148829169	0.277605763	0.664179941	0.89202927	1.288357565	0.182096889	0.656049325	0.886941257	1.105618967	0.294108973	0.669831478	0.895961447	1.259373804	0.208618567
169	1	50.43597069	5.047579927	4.544690995	0.254888079	0.906038426	0.002862681	0.017048638	0.000597209	21.22050655	1.276646335	0.825522996	0.131964279	1.93710761	4.970158081	4.412924555	27.76280213	0.504824283	1.151272633	0.854424907	0.601461482	0.662573393	0.902641333	1.297937847	0.421190651	0.641735862	0.886424611	1.183022048	0.458951809	0.648060843	0.891113576	1.327799558	0.374174436	0.639425361	0.885484244	1.402460003	0.352067158	0.633587601	0.881369545	1.716424733	0.234512809	0.618389569	0.870336808	1.646675084	0.248296545	0.62298011	0.873650825	1.718487301	0.197526415
170	1	48.8552863	9.152548472	3.702553037	0.423602313	0.920336427	0.007504758	0.010309312	0.006049807	15.56579582	6.505324658	0.804042473	0.032081638	1.844153116	3.989440862	4.326628964	27.2320336	0.474960161	1.153618433	0.708587201	0.566679688	0.684642317	0.91149653	1.147172351	0.31578053	0.656391747	0.89282259	0.801337715	0.518718805	0.680219222	0.908232252	0.744939285	0.53936502	0.68243976	0.91030179	1.191310122	0.280295359	0.651456569	0.890060626	1.52602601	0.104327437	0.629647391	0.876362203	1.240639506	0.264503743	0.650491855	0.889003089	1.069749159	0.346887579
171	1	58.80020775	2.517569454	4.947079968	0.669122785	0.906584522	0.013660607	0.018238146	0.004398294	21.46678396	2.761773274	0.430042345	0.146594476	2.366744282	6.319931778	3.167151921	14.60871217	0.333637661	1.529930518	0.915332323	0.682593232	0.52452389	0.867199079	1.625293959	0.437968582	0.489516862	0.836795949	1.488568892	0.4861863	0.496451818	0.842470055	1.53461753	0.470058328	0.494448923	0.840704142	1.474637675	0.488562952	0.496562013	0.84226311	2.147943487	0.257432995	0.462407795	0.815409895	2.096248647	0.276824136	0.466038132	0.818089455	2.079164948	0.282378741
172	1	55.02615931	8.170259241	4.605768634	1.13681653	0.906552271	0.018704405	0.016049439	0.006135591	19.13588603	4.298629377	0.654544968	0.17264115	1.391638182	0.838872414	5.306581768	54.01666801	0.585940114	0.807417587	0.154257258	0.441396773	0.855719312	0.963909237	0.163261343	0.392562313	0.853800047	0.963039086	0.145527559	0.455882162	0.858144301	0.965239806	0.200695683	0.274563794	0.847497326	0.959703731	0.229772603	0.170501058	0.841049207	0.95644283	0.21540208	0.213237597	0.843159318	0.957594263	0.203430223	0.247291868	0.846673394	0.959289201	0.248368462	0.102357365
173	1	44.16384641	11.14502708	4.181534179	0.30967881	0.912174261	0.015740169	0.013251243	0.008410157	19.74218129	7.577431397	0.738510311	0.106680379	1.443023586	1.947102377	6.303026088	55.31352392	0.645384504	0.784571982	0.325058026	0.580998395	0.832157418	0.955176118	0.445809953	0.447232688	0.822659049	0.949507306	0.385957217	0.518259244	0.827891925	0.952604483	0.46023765	0.407608655	0.819973444	0.948280116	0.527019891	0.324109465	0.814672779	0.945310645	0.607275238	0.247880291	0.808211279	0.941737859	0.565564872	0.300783941	0.812439235	0.944009391	0.621237964	0.211049534
174	1	58.3338823	9.118739278	5.301337638	0.661768237	0.900388148	0.008154026	0.019256559	0.000924766	20.30071693	1.091593148	0.759484355	0.231551425	3.153696266	9.548466392	2.480868406	10.48717858	0.225083482	1.867537173	1.895380975	0.598270515	0.339301624	0.779607213	3.081446526	0.356784622	0.304697414	0.73672201	2.418162136	0.464917645	0.321523763	0.759313253	2.384631467	0.45366539	0.319694737	0.759057736	3.101682985	0.353916513	0.3048206	0.73543354	3.817861315	0.199426548	0.281964825	0.708939142	3.45617207	0.253149408	0.291671494	0.723142044	3.298883847	0.268362759
175	1	39.6358703	5.025206141	3.21541332	0.458769365	0.901515562	0.020017567	0.008499788	0.00629124	14.81232512	0.512886056	0.798389391	0.064989537	1.424762403	1.28967539	7.09910289	83.30741422	0.608483787	0.801243334	0.298616544	0.39909894	0.831651449	0.95425075	0.404310422	0.184406882	0.819832019	0.947986203	0.341796227	0.294486024	0.828536625	0.952576995	0.352591707	0.262606365	0.826105099	0.951329382	0.428540008	0.132012901	0.816117128	0.946030749	0.463883439	0.054178643	0.811333591	0.943524793	0.431159371	0.109132395	0.817336296	0.946604013	0.426876023	0.114392807
176	1	63.16199193	4.364854745	5.328853525	0.939464072	0.909118394	0.005517607	0.015010443	0.001552318	24.55629526	1.877646644	0.582660694	0.049108674	2.270106493	5.590247656	3.435523395	18.18469897	0.38049246	1.439047978	0.942852986	0.618329844	0.537175606	0.865436801	1.359833231	0.497322801	0.516864196	0.845245187	1.084631426	0.587551881	0.533517899	0.860099384	1.196940417	0.508319689	0.524131123	0.853726944	1.513007286	0.385224184	0.504658069	0.837730336	1.825498815	0.325122879	0.491116192	0.824268005	1.592363291	0.395029665	0.507014723	0.83680454	1.652177693	0.330352201
177	1	66.65561903	7.266270771	6.834496921	3.241049422	0.914796261	0.012206785	0.015355396	0.002143083	27.25025186	4.356632913	0.703882898	0.200051054	3.315799955	15.92897227	2.198287543	7.512669903	0.330460667	1.698006414	1.833519758	0.724778344	0.423278292	0.823945978	2.712027344	0.605317493	0.40381775	0.798182902	2.016606433	0.70713455	0.421642433	0.819534738	2.335523724	0.648251707	0.409202416	0.807641083	3.219041555	0.514006721	0.386006013	0.781923655	4.020743691	0.413020044	0.368819716	0.761280538	3.211726472	0.534361491	0.391322086	0.783696095	3.515881661	0.468320684
178	1	41.83761243	5.250925151	3.983606348	0.656898683	0.911006288	0.01026799	0.015718171	0.007142503	15.91931214	4.391258996	0.818072853	0.202343177	1.782594692	3.039545744	4.677190587	31.73782887	0.507143598	1.091398791	0.544356698	0.59312138	0.695868501	0.916428736	0.711500911	0.468428251	0.683479146	0.908046973	0.675308642	0.488519187	0.689361619	0.912383088	0.85820765	0.349091599	0.674051638	0.901681651	0.906441248	0.319918629	0.667425909	0.896643667	0.98826131	0.263626314	0.660963899	0.892926863	0.983437894	0.257275583	0.664786063	0.896042294	1.12671258	0.149136835
179	1	51.64699511	1.358359089	4.442047013	0.48594663	0.902960877	0.008660542	0.019271492	0.001487831	20.25105466	1.196990542	0.739370236	0.087487478	2.391360759	5.821469829	3.2155249	15.42279418	0.31127661	1.559682694	1.100126143	0.590954523	0.48606598	0.846277349	1.734782177	0.351953751	0.450738288	0.817231585	1.514198441	0.436160893	0.464950778	0.828472774	1.549390551	0.425116447	0.462278136	0.826129801	1.765853569	0.34179276	0.449843588	0.815491385	2.11172963	0.211063928	0.427747249	0.79849515	2.055772627	0.235598219	0.43333572	0.803055713	2.049392593	0.237923017
180	1	37.72305216	6.569350436	3.868238184	0.349965595	0.905290336	0.011599558	0.012348913	0.005969053	19.05760576	1.466449947	0.758725195	0.062793901	1.642609096	3.479473629	4.944786475	37.33637697	0.584852012	0.929820183	0.614345258	0.574033611	0.768913155	0.934467407	0.949022093	0.361009351	0.748908236	0.921707751	0.824351567	0.439798203	0.758125153	0.927263092	0.932055793	0.385657606	0.752250242	0.923555675	1.027202398	0.330184157	0.745033656	0.919213845	1.270371149	0.161090915	0.729319524	0.909910753	1.190644686	0.211271403	0.735339009	0.913340524	1.247155761	0.187935408
181	1	36.93263821	1.636804087	3.63883184	0.147044302	0.901215589	0.004004957	0.01017296	0.00288287	20.67375594	8.134064073	0.924125341	0.066410814	1.875184199	2.7160525	4.264487675	28.80062864	0.396057474	1.24937107	0.596904704	0.491562956	0.650095146	0.901161336	0.849695423	0.276573843	0.627217877	0.886305246	0.666043341	0.427385513	0.646715684	0.899020815	0.70639565	0.391287028	0.640731231	0.895074608	0.907156351	0.226891842	0.620376704	0.882030371	1.04212319	0.10854653	0.60830527	0.874496803	0.913381762	0.215509954	0.621343208	0.882835274	0.93736311	0.193239254
182	1	57.99273578	18.41943466	5.151227473	1.418947525	0.89142763	0.016006118	0.018693036	0.00389368	19.93438706	1.962061445	0.864421814	0.161240035	2.246427581	4.913915606	4.16873127	35.06288152	0.357267609	1.370983963	0.900361502	0.564121129	0.606858774	0.881902941	1.334174945	0.341429993	0.585840027	0.863225182	1.181051839	0.418240134	0.595773321	0.871090281	1.313983259	0.364623499	0.589706979	0.865648884	1.431260919	0.308655955	0.581293514	0.8590514	1.663921904	0.170928231	0.568304895	0.848932523	1.617419878	0.20476169	0.572843804	0.852273409	1.684523516	0.184241914
183	1	37.02134838	2.029812841	3.494806296	0.277187826	0.910379868	0.010071354	0.009970982	0.00546848	25.4487666	7.311648129	0.785682823	0.051792101	1.602372682	1.782631591	4.618858285	35.61431829	0.521861665	1.004076365	0.366895181	0.481083335	0.745075829	0.931284152	0.533194269	0.243680081	0.723239093	0.91857735	0.459195875	0.352143389	0.733839857	0.924682603	0.469898249	0.336876504	0.732241781	0.923741645	0.550192239	0.222466487	0.720979032	0.917304947	0.64318493	0.089720847	0.707697647	0.909938767	0.601586876	0.146837574	0.714255144	0.913582242	0.598046527	0.154803915
184	1	43.93827831	11.70203587	3.476711129	0.2598155	0.916281922	0.02562568	0.011387679	0.00413174	12.04168057	1.139504389	0.536656601	0.209841911	1.616835188	2.010506736	4.410399961	31.56713656	0.519843817	1.013085224	0.302552403	0.60118118	0.757786149	0.93931287	0.552481174	0.287596573	0.726998005	0.920694115	0.522568521	0.342946988	0.732565616	0.923640739	0.559430017	0.32119962	0.727293686	0.920571978	0.509693023	0.35257118	0.730449873	0.922898584	0.724024521	0.105197969	0.705469306	0.908726235	0.73626052	0.09960672	0.70529593	0.908543979	0.734942724	0.11476817
185	1	58.0556151	5.632134196	4.906159995	0.085610446	0.901763032	0.005220774	0.020536472	0.000707724	19.61399886	0.558704569	0.700413947	0.090837791	1.291673929	0.787209739	6.614999333	73.16136905	0.691257104	0.644421523	0.146415301	0.459460582	0.89038925	0.971953994	0.180218214	0.325794029	0.885075837	0.96942975	0.191331308	0.306783292	0.883248297	0.968395915	0.225831095	0.190152271	0.87717376	0.965473941	0.220997807	0.193474699	0.87774655	0.965727718	0.221803986	0.18298611	0.877139257	0.965549947	0.247276688	0.108927922	0.873180577	0.963605082	0.257719593	0.079507581
186	1	58.21150874	5.070032307	4.059788373	0.41860878	0.910593443	0.004042869	0.012942232	0.002007374	22.51839672	1.386927048	0.498703581	0.165451119	1.933476535	3.42373843	3.977212221	25.08421306	0.416550076	1.264106731	0.448229719	0.684139227	0.647625908	0.910853807	0.935476058	0.370351424	0.604640156	0.879912515	0.779783811	0.484007944	0.619181368	0.88948037	0.707026304	0.530679682	0.62408487	0.893469353	0.748827612	0.473408293	0.616829182	0.888823863	1.252199417	0.156543005	0.57854661	0.862543785	1.166621385	0.228325728	0.587602544	0.868035234	1.023492747	0.332302375
187	1	53.97776067	5.279800081	3.632854848	0.560069565	0.916644201	0.018355686	0.011238892	0.009137757	24.4489711	7.836595735	0.706070895	0.066308121	1.47884557	1.659298555	5.459782596	47.34962315	0.598477024	0.861815112	0.309839347	0.522457467	0.803151293	0.948392057	0.477736189	0.303388801	0.782465456	0.937014944	0.337520139	0.469699819	0.798384136	0.945802006	0.31903483	0.452216311	0.799011909	0.946615405	0.508798739	0.22619437	0.778726739	0.935028573	0.602970018	0.111038487	0.764754728	0.92766573	0.502890599	0.226607791	0.778001782	0.934681055	0.428563173	0.295178834
188	1	41.03446608	6.45419181	3.922326378	0.513975482	0.903269363	0.011805956	0.01429222	0.005474524	14.69874108	5.937380339	0.761895008	0.037695881	1.427163943	1.060874383	5.426773065	56.42631321	0.596206524	0.815350589	0.214112659	0.44192791	0.834054614	0.956756445	0.285197328	0.23980366	0.823333452	0.951051231	0.21980295	0.382115396	0.834565098	0.95730905	0.245702837	0.327624699	0.829093686	0.954258591	0.308067384	0.19339905	0.818415245	0.948481168	0.336345774	0.111091992	0.813569616	0.945973708	0.298681641	0.184298967	0.821645001	0.950376653	0.310403109	0.161131413
189	1	53.04264424	12.31607664	4.285457676	0.327957841	0.908161263	0.016784021	0.018523006	0.007911148	23.9271497	13.56559072	0.809723899	0.141284214	1.357112468	1.071941389	6.134238218	59.9438447	0.653120869	0.723167758	0.19772288	0.471598142	0.85873278	0.963087566	0.285335638	0.255368431	0.847288665	0.957014401	0.214383814	0.410789022	0.857312304	0.962377542	0.204903511	0.421949131	0.855831484	0.961903569	0.293114571	0.236778104	0.844863078	0.955971987	0.34262989	0.121659437	0.83799565	0.952529357	0.289294262	0.23072678	0.846068378	0.956562421	0.257035161	0.290281651
190	1	65.24971339	6.179780493	5.151092596	1.007100891	0.907928549	0.012483278	0.018926633	0.001374714	21.30721454	1.787924607	0.520137038	0.131709813	2.266380607	4.323153402	3.119135844	16.27262366	0.320066132	1.518663809	0.676214971	0.661697496	0.517661241	0.873988409	1.065885463	0.474454966	0.486830442	0.848369455	0.857250097	0.558898903	0.502548709	0.862662719	0.981887589	0.484942084	0.48886979	0.851938941	1.127513087	0.432545574	0.479237514	0.8422606	1.446321321	0.280054963	0.453563759	0.822570856	1.326321814	0.315721923	0.464201386	0.8323497	1.39606562	0.273391692
191	1	62.04064453	11.2740675	5.686866171	0.613564092	0.900268223	0.007629554	0.020527097	0.002335623	20.88436084	2.185971244	0.610743212	0.113835051	1.342870334	0.906760329	5.907958208	57.61304159	0.646303826	0.727810566	0.13062563	0.594185507	0.874727308	0.970151153	0.204116703	0.362340446	0.862132696	0.963467913	0.194141217	0.397862435	0.864201808	0.964438569	0.214875189	0.335485579	0.859906823	0.962334337	0.208755155	0.349849274	0.860476607	0.9626547	0.266163915	0.167792494	0.850765215	0.957818494	0.267082465	0.169138872	0.851449287	0.958063039	0.271527215	0.156089169
192	1	39.77816487	3.966965343	3.785572228	0.394899502	0.903111533	0.006295599	0.012621091	0.003948734	15.83816983	3.013357048	0.904710852	0.075581447	1.117578854	0.256780822	9.196850254	148.7748106	0.841392487	0.352743599	0.040151516	0.442124294	0.964678786	0.9912752	0.058608075	0.205849887	0.961537005	0.989748775	0.051749227	0.296505435	0.962855321	0.990353079	0.053702473	0.269623165	0.961934016	0.989951572	0.058310078	0.193004228	0.96071667	0.989407417	0.066041223	0.097441566	0.959353774	0.988790524	0.063618693	0.116612997	0.959784144	0.988953765	0.064489737	0.10917923
193	1	58.15428714	8.408135443	3.903367652	0.234747056	0.905770148	0.005687578	0.01736459	0.003893971	22.23474736	4.275523273	0.849574061	0.043813063	1.2390937	0.49732231	6.157869103	70.60181072	0.717334805	0.583172889	0.091385573	0.375121659	0.908091752	0.977127867	0.12889135	0.117673983	0.89727071	0.972066187	0.102677863	0.294850108	0.905046339	0.975795304	0.091467078	0.370730768	0.907645813	0.977027206	0.128190373	0.11958825	0.89766135	0.972186357	0.138976321	0.046573333	0.893857654	0.97041916	0.131375529	0.097030861	0.896827941	0.971856915	0.113333333	0.220243984
194	1	39.01308347	0.780321276	3.646528974	0.333629338	0.920757454	0.0085948	0.007774832	0.003137452	23.86523573	9.485175272	0.836704973	0.149690541	1.784538201	3.316558504	4.358647979	31.65058639	0.467240736	1.114432995	0.538570855	0.576620229	0.731677002	0.927614064	0.694606435	0.447696453	0.719795952	0.919778517	0.661093553	0.484158153	0.725792672	0.922980903	0.894794121	0.349600547	0.708571815	0.912191691	0.931125038	0.314685729	0.701660954	0.90845514	1.013314436	0.242234852	0.69550853	0.90469721	1.025862008	0.252715046	0.699553703	0.906756024	1.227436081	0.141240476
195	1	53.44431567	17.74249903	4.553641143	1.409554027	0.903436758	0.014672017	0.012290618	0.00817234	24.58703201	0.895367649	0.667516366	0.073532014	1.275686097	0.574225708	6.341971098	78.0788316	0.688149451	0.627386966	0.098632676	0.428539263	0.904002652	0.976270682	0.120179415	0.282516868	0.898556154	0.973583764	0.089640508	0.454030542	0.906380208	0.977560362	0.104660207	0.400314142	0.902190582	0.975391957	0.139316363	0.192838408	0.894055223	0.971401367	0.147238349	0.136372567	0.892040372	0.970432897	0.121000989	0.281151387	0.898709176	0.973654738	0.134956057	0.243541484
196	1	58.37729776	12.21206443	5.059041956	1.122324971	0.898070836	0.017902758	0.020093282	0.003230194	18.54438703	3.345950596	0.587687105	0.071340159	1.487924087	1.602378286	5.712114179	52.87501439	0.581037433	0.870171305	0.282079844	0.532130827	0.819596841	0.953241149	0.455823009	0.293348019	0.800979821	0.942437526	0.387474864	0.395586576	0.809047866	0.946884795	0.399902638	0.353879225	0.805714018	0.945202517	0.455550577	0.259925174	0.799042929	0.941536085	0.560236404	0.1265454	0.78804655	0.935697354	0.520566244	0.204668466	0.793528284	0.938494416	0.526583927	0.165502712
197	1	51.77248504	9.949759514	3.39166325	0.14201208	0.907890571	0.009845181	0.007873988	0.000222707	25.2739917	6.606884493	0.810290833	0.12078394	1.671785857	1.452871408	5.049438863	43.94515036	0.437217483	1.06600592	0.260755026	0.541181218	0.793468642	0.948268177	0.301618068	0.472361603	0.78853342	0.945514457	0.289867475	0.493233223	0.789622518	0.94620766	0.391754561	0.311475404	0.774040788	0.937465786	0.418780116	0.262618182	0.771420071	0.936036009	0.396029095	0.307993113	0.773303156	0.9372026	0.415263548	0.273663116	0.770957271	0.935813604	0.491334614	0.136331299
198	1	30.77425091	3.954553587	3.239363842	0.505806957	0.908183065	0.010109377	0.016197134	0.001641657	18.55299363	4.880296355	0.780223168	0.14592839	2.159372898	3.778671289	3.660432775	23.53822919	0.33309116	1.404161823	0.50676359	0.674487857	0.623437673	0.904197697	0.7824387	0.521541967	0.60136731	0.88652309	0.675159814	0.587254581	0.610570336	0.893413863	0.827016886	0.489451753	0.597678588	0.883555152	0.91843073	0.425972333	0.589679287	0.878164035	1.16712188	0.304799818	0.572408569	0.865319576	1.083687459	0.352129007	0.579231223	0.870067779	1.208115516	0.272464543
[truncated: 98 more columns]
