# Supplementary material for: Predicting postoperative peritoneal metastasis in gastric cancer with serosal invasion using a collagen nomogram
Source: Nat Commun. 2021 Jan 8;12:179. doi: 10.1038/s41467-020-20429-0 (PMC7794254; doi:10.1038/s41467-020-20429-0)
Supplement: Supplementary file 9 — Source data [file 41467_2020_20429_MOESM9_ESM.zip › Source data/Supplementary Figure 4a.csv]

ID	Collagen	Subgroup
001	1.234677085	High collagen signature
002	0.856251735	High collagen signature
003	0.852110683	High collagen signature
004	0.851485046	High collagen signature
005	0.803392683	High collagen signature
006	0.778064361	High collagen signature
007	0.766667145	High collagen signature
008	0.762081352	High collagen signature
009	0.752129613	High collagen signature
010	0.750127115	High collagen signature
011	0.731914202	High collagen signature
012	0.706782593	High collagen signature
013	0.698630062	High collagen signature
014	0.691526945	High collagen signature
015	0.688405698	High collagen signature
016	0.686688419	High collagen signature
017	0.65930581	High collagen signature
018	0.636802122	High collagen signature
019	0.62529847	High collagen signature
020	0.592608477	High collagen signature
021	0.585511372	High collagen signature
022	0.57284354	High collagen signature
023	0.562946686	High collagen signature
024	0.560890361	High collagen signature
025	0.552903319	High collagen signature
026	0.548268929	High collagen signature
027	0.529886808	High collagen signature
028	0.526698956	High collagen signature
029	0.526066678	High collagen signature
030	0.522768274	High collagen signature
031	0.507159953	High collagen signature
032	0.500287997	High collagen signature
033	0.493808851	High collagen signature
034	0.492469297	High collagen signature
035	0.487716116	High collagen signature
036	0.479432172	High collagen signature
037	0.472678233	High collagen signature
038	0.465708834	High collagen signature
039	0.464606919	High collagen signature
040	0.460071894	High collagen signature
041	0.451162049	High collagen signature
042	0.44289462	High collagen signature
043	0.436877987	High collagen signature
044	0.431553708	High collagen signature
045	0.42915243	High collagen signature
046	0.425230097	High collagen signature
047	0.420852006	High collagen signature
048	0.410506765	High collagen signature
049	0.410199933	High collagen signature
050	0.396820166	High collagen signature
051	0.369388261	High collagen signature
052	0.364274713	High collagen signature
053	0.360087137	High collagen signature
054	0.337082475	High collagen signature
055	0.320054644	High collagen signature
056	0.312405527	High collagen signature
057	0.289683873	High collagen signature
058	0.284198614	High collagen signature
059	0.283299709	High collagen signature
060	0.269816011	High collagen signature
061	0.255975648	High collagen signature
062	0.252723754	High collagen signature
063	0.234357897	High collagen signature
064	0.227778839	High collagen signature
065	0.227628285	High collagen signature
066	0.221014536	High collagen signature
067	0.208576275	High collagen signature
068	0.205919517	High collagen signature
069	0.20447203	High collagen signature
070	0.202924206	High collagen signature
071	0.196346442	Low collagen signature
072	0.195494309	Low collagen signature
073	0.193909604	Low collagen signature
074	0.19315854	Low collagen signature
075	0.176180594	Low collagen signature
076	0.175372267	Low collagen signature
077	0.16963527	Low collagen signature
078	0.168656229	Low collagen signature
079	0.161125773	Low collagen signature
080	0.155994921	Low collagen signature
081	0.149874098	Low collagen signature
082	0.141436197	Low collagen signature
083	0.116857822	Low collagen signature
084	0.115185284	Low collagen signature
085	0.114456725	Low collagen signature
086	0.113989632	Low collagen signature
087	0.100221546	Low collagen signature
088	0.09670224	Low collagen signature
089	0.09501202	Low collagen signature
090	0.093486042	Low collagen signature
091	0.092716524	Low collagen signature
092	0.084809512	Low collagen signature
093	0.079865549	Low collagen signature
094	0.074373527	Low collagen signature
095	0.071700539	Low collagen signature
096	0.059571431	Low collagen signature
097	0.057839332	Low collagen signature
098	0.055867462	Low collagen signature
099	0.050212937	Low collagen signature
100	0.043982555	Low collagen signature
101	0.032620397	Low collagen signature
102	0.03195826	Low collagen signature
103	0.027931995	Low collagen signature
104	0.022274936	Low collagen signature
105	0.019401079	Low collagen signature
106	0.01599139	Low collagen signature
107	0.013053928	Low collagen signature
108	0.00688283	Low collagen signature
109	-0.004715979	Low collagen signature
110	-0.007550486	Low collagen signature
111	-0.010985845	Low collagen signature
112	-0.013540493	Low collagen signature
113	-0.018912087	Low collagen signature
114	-0.024285729	Low collagen signature
115	-0.027149781	Low collagen signature
116	-0.028366128	Low collagen signature
117	-0.030766448	Low collagen signature
118	-0.036621448	Low collagen signature
119	-0.044759707	Low collagen signature
120	-0.046413719	Low collagen signature
121	-0.047618164	Low collagen signature
122	-0.052713344	Low collagen signature
123	-0.052750708	Low collagen signature
124	-0.053024552	Low collagen signature
125	-0.0568306	Low collagen signature
126	-0.060780186	Low collagen signature
127	-0.065055841	Low collagen signature
128	-0.075316496	Low collagen signature
129	-0.076561334	Low collagen signature
130	-0.077288745	Low collagen signature
131	-0.079260918	Low collagen signature
132	-0.101216623	Low collagen signature
133	-0.109698631	Low collagen signature
134	-0.114758569	Low collagen signature
135	-0.119910952	Low collagen signature
136	-0.1204856	Low collagen signature
137	-0.137902449	Low collagen signature
138	-0.17195211	Low collagen signature
139	-0.182981656	Low collagen signature
140	-0.18496869	Low collagen signature
141	-0.186798663	Low collagen signature
142	-0.191184561	Low collagen signature
143	-0.194689324	Low collagen signature
144	-0.201781439	Low collagen signature
145	-0.216953784	Low collagen signature
146	-0.221248271	Low collagen signature
147	-0.233807989	Low collagen signature
148	-0.241139841	Low collagen signature
149	-0.247538438	Low collagen signature
150	-0.26978308	Low collagen signature
151	-0.285104679	Low collagen signature
152	-0.293686927	Low collagen signature
153	-0.317297634	Low collagen signature
154	-0.318547691	Low collagen signature
155	-0.322640662	Low collagen signature
156	-0.324878379	Low collagen signature
157	-0.330975082	Low collagen signature
158	-0.334918781	Low collagen signature
159	-0.351699415	Low collagen signature
160	-0.369893655	Low collagen signature
161	-0.385044614	Low collagen signature
162	-0.385455379	Low collagen signature
163	-0.417425933	Low collagen signature
164	-0.423998379	Low collagen signature
165	-0.428880482	Low collagen signature
166	-0.43597424	Low collagen signature
167	-0.453209875	Low collagen signature
168	-0.467907991	Low collagen signature
169	-0.488016931	Low collagen signature
170	-0.51347614	Low collagen signature
171	-0.547699603	Low collagen signature
172	-0.589089366	Low collagen signature
173	-0.625648415	Low collagen signature
174	-0.643464168	Low collagen signature
175	-0.650963798	Low collagen signature
176	-0.666503558	Low collagen signature
177	-0.679084285	Low collagen signature
178	-0.689183584	Low collagen signature
179	-0.689562084	Low collagen signature
180	-0.695954917	Low collagen signature
181	-0.727939696	Low collagen signature
182	-0.730907685	Low collagen signature
183	-0.745199831	Low collagen signature
184	-0.754822465	Low collagen signature
185	-0.761589147	Low collagen signature
186	-0.765933455	Low collagen signature
187	-0.767757108	Low collagen signature
188	-0.793958153	Low collagen signature
189	-0.820537535	Low collagen signature
190	-0.859490859	Low collagen signature
191	-0.892116533	Low collagen signature
192	-1.017520204	Low collagen signature
193	-1.036068867	Low collagen signature
194	-1.0452842	Low collagen signature
195	-1.092233731	Low collagen signature
196	-1.210164204	Low collagen signature
197	-1.233354537	Low collagen signature
198	-1.654054999	Low collagen signature
