# Supplementary material for: Predicting postoperative peritoneal metastasis in gastric cancer with serosal invasion using a collagen nomogram
Source: Nat Commun. 2021 Jan 8;12:179. doi: 10.1038/s41467-020-20429-0 (PMC7794254; doi:10.1038/s41467-020-20429-0)
Supplement: Supplementary file 9 — Source data [file 41467_2020_20429_MOESM9_ESM.zip › Source data/Supplementary Figure 4b.csv]

ID	Collagen	Subgroup
001	0.783996253	High collagen signature
002	0.671158389	High collagen signature
003	0.653869402	High collagen signature
004	0.614643465	High collagen signature
005	0.590643351	High collagen signature
006	0.502895296	High collagen signature
007	0.497171445	High collagen signature
008	0.490306877	High collagen signature
009	0.439863035	High collagen signature
010	0.427866718	High collagen signature
011	0.422885144	High collagen signature
012	0.420909878	High collagen signature
013	0.403871732	High collagen signature
014	0.370627464	High collagen signature
015	0.362970489	High collagen signature
016	0.351754491	High collagen signature
017	0.34116728	High collagen signature
018	0.333507378	High collagen signature
019	0.313238409	High collagen signature
020	0.303895967	High collagen signature
021	0.299277535	High collagen signature
022	0.282422842	High collagen signature
023	0.266292472	High collagen signature
024	0.26236902	High collagen signature
025	0.260433301	High collagen signature
026	0.232131008	High collagen signature
027	0.229566115	High collagen signature
028	0.221049788	High collagen signature
029	0.220753898	High collagen signature
030	0.216180531	High collagen signature
031	0.213824126	High collagen signature
032	0.195514706	Low collagen signature
033	0.194475975	Low collagen signature
034	0.188849015	Low collagen signature
035	0.187355348	Low collagen signature
036	0.187152638	Low collagen signature
037	0.185967538	Low collagen signature
038	0.185225774	Low collagen signature
039	0.184755585	Low collagen signature
040	0.183849556	Low collagen signature
041	0.181568877	Low collagen signature
042	0.17652482	Low collagen signature
043	0.165062577	Low collagen signature
044	0.149876512	Low collagen signature
045	0.149077934	Low collagen signature
046	0.148679288	Low collagen signature
047	0.148047109	Low collagen signature
048	0.146146963	Low collagen signature
049	0.135863571	Low collagen signature
050	0.134422482	Low collagen signature
051	0.124949734	Low collagen signature
052	0.123290747	Low collagen signature
053	0.117696325	Low collagen signature
054	0.115228322	Low collagen signature
055	0.113688351	Low collagen signature
056	0.110312024	Low collagen signature
057	0.095463493	Low collagen signature
058	0.094775778	Low collagen signature
059	0.088487129	Low collagen signature
060	0.088246564	Low collagen signature
061	0.082765467	Low collagen signature
062	0.07916683	Low collagen signature
063	0.074518428	Low collagen signature
064	0.07161042	Low collagen signature
065	0.068073431	Low collagen signature
066	0.066332351	Low collagen signature
067	0.06537315	Low collagen signature
068	0.065042797	Low collagen signature
069	0.063963783	Low collagen signature
070	0.062147591	Low collagen signature
071	0.061217159	Low collagen signature
072	0.059832924	Low collagen signature
073	0.056102087	Low collagen signature
074	0.055586509	Low collagen signature
075	0.049818258	Low collagen signature
076	0.049532656	Low collagen signature
077	0.046713821	Low collagen signature
078	0.045088635	Low collagen signature
079	0.044894625	Low collagen signature
080	0.042325441	Low collagen signature
081	0.040680989	Low collagen signature
082	0.039642469	Low collagen signature
083	0.038520695	Low collagen signature
084	0.036161477	Low collagen signature
085	0.03320804	Low collagen signature
086	0.030261812	Low collagen signature
087	0.029544676	Low collagen signature
088	0.028943271	Low collagen signature
089	0.027563193	Low collagen signature
090	0.022485899	Low collagen signature
091	0.022395565	Low collagen signature
092	0.016636864	Low collagen signature
093	0.01393363	Low collagen signature
094	0.011009387	Low collagen signature
095	0.010251794	Low collagen signature
096	0.00583325	Low collagen signature
097	0.0004321	Low collagen signature
098	-0.002236363	Low collagen signature
099	-0.002822915	Low collagen signature
100	-0.003337883	Low collagen signature
101	-0.004385168	Low collagen signature
102	-0.016957794	Low collagen signature
103	-0.018101592	Low collagen signature
104	-0.019270659	Low collagen signature
105	-0.021845254	Low collagen signature
106	-0.027666447	Low collagen signature
107	-0.027903498	Low collagen signature
108	-0.030127953	Low collagen signature
109	-0.030940636	Low collagen signature
110	-0.031769382	Low collagen signature
111	-0.036015344	Low collagen signature
112	-0.042370031	Low collagen signature
113	-0.044861315	Low collagen signature
114	-0.049120462	Low collagen signature
115	-0.050150857	Low collagen signature
116	-0.054834481	Low collagen signature
117	-0.055522759	Low collagen signature
118	-0.057166312	Low collagen signature
119	-0.061834499	Low collagen signature
120	-0.074803949	Low collagen signature
121	-0.076611499	Low collagen signature
122	-0.078359319	Low collagen signature
123	-0.082861191	Low collagen signature
124	-0.087457781	Low collagen signature
125	-0.106482924	Low collagen signature
126	-0.11403444	Low collagen signature
127	-0.116070651	Low collagen signature
128	-0.118734831	Low collagen signature
129	-0.12071001	Low collagen signature
130	-0.127095011	Low collagen signature
131	-0.130932603	Low collagen signature
132	-0.141711778	Low collagen signature
133	-0.160274767	Low collagen signature
134	-0.160371063	Low collagen signature
135	-0.161799443	Low collagen signature
136	-0.169446017	Low collagen signature
137	-0.17869907	Low collagen signature
138	-0.197010015	Low collagen signature
139	-0.208658677	Low collagen signature
140	-0.22804471	Low collagen signature
141	-0.244870416	Low collagen signature
142	-0.268711108	Low collagen signature
143	-0.336802465	Low collagen signature
144	-0.415398475	Low collagen signature
145	-0.439896606	Low collagen signature
