# Supplementary material for: Predicting postoperative peritoneal metastasis in gastric cancer with serosal invasion using a collagen nomogram
Source: Nat Commun. 2021 Jan 8;12:179. doi: 10.1038/s41467-020-20429-0 (PMC7794254; doi:10.1038/s41467-020-20429-0)
Supplement: Supplementary file 9 — Source data [file 41467_2020_20429_MOESM9_ESM.zip › Source data/Supplementary Figure 5.csv]

ID	Collagen	DFS	DFSstatus
001	0.57284354	69	0
002	0.074373527	68	0
003	0.019401079	67	0
004	0.16963527	66	0
005	0.055867462	66	0
006	-0.137902449	66	0
007	0.529886808	59	0
008	0.19315854	63	0
009	-0.767757108	61	0
010	0.396820166	48	0
011	-0.727939696	55	0
012	-0.695954917	55	0
013	-0.754822465	55	0
014	-1.210164204	54	0
015	-0.317297634	53	0
016	-0.423998379	51	0
017	-0.285104679	51	0
018	-0.318547691	51	0
019	-0.547699603	50	0
020	-0.428880482	50	0
021	-0.324878379	49	0
022	0.320054644	53	0
023	0.269816011	53	0
024	0.492469297	44	0
025	0.507159953	51	0
026	0.425230097	46	0
027	0.093486042	54	0
028	-0.065055841	46	0
029	0.084809512	46	0
030	-0.024285729	45	0
031	-0.027149781	44	0
032	-0.241139841	44	0
033	-0.119910952	43	0
034	0.09501202	38	0
035	0.176180594	43	0
036	-0.010985845	79	0
037	-0.385455379	60	0
038	-0.101216623	42	0
039	-0.047618164	42	0
040	-0.0568306	41	0
041	0.100221546	41	0
042	-0.643464168	38	0
043	0.255975648	41	0
044	0.141436197	41	0
045	0.436877987	41	0
046	0.464606919	41	0
047	0.079865549	40	0
048	-0.820537535	40	0
049	0.526698956	40	0
050	-0.004715979	40	0
051	0.410199933	40	0
052	-0.194689324	39	0
053	-1.0452842	39	0
054	-0.330975082	39	0
055	0.193909604	38	0
056	0.116857822	38	0
057	-0.247538438	37	0
058	-0.293686927	37	0
059	-0.369893655	37	0
060	0.01599139	37	0
061	-0.182981656	37	0
062	-0.892116533	55	0
063	-1.654054999	55	0
064	-0.765933455	55	0
065	0.706782593	56	0
066	-0.26978308	56	0
067	-0.077288745	56	0
068	-0.053024552	38	0
069	-0.079260918	45	0
070	0.20447203	34	0
071	-0.007550486	44	0
072	-0.625648415	44	0
073	-1.017520204	44	0
074	0.234357897	44	0
075	-0.417425933	43	0
076	-0.730907685	43	0
077	-0.650963798	43	0
078	-0.18496869	42	0
079	0.688405698	40	0
080	-1.233354537	40	0
081	-1.036068867	40	0
082	-0.666503558	40	0
083	-0.467907991	39	0
084	-0.233807989	39	0
085	-0.322640662	39	0
086	0.155994921	39	0
087	-0.679084285	47	0
088	-0.589089366	47	0
089	-0.060780186	37	0
090	0.022274936	37	0
091	-0.859490859	37	0
092	0.00688283	37	0
093	-0.351699415	37	0
094	-0.075316496	37	0
095	-0.793958153	37	0
096	-0.488016931	37	0
097	0.050212937	37	0
098	-0.689562084	37	0
099	0.369388261	3	1
100	0.548268929	32	1
101	-0.1204856	17	1
102	0.227778839	34	1
103	0.364274713	7	1
104	-0.221248271	1	1
105	0.42915243	33	1
106	0.766667145	29	1
107	-0.052713344	7	1
108	0.592608477	16	1
109	0.03195826	16	1
110	-0.013540493	34	1
111	0.500287997	5	1
112	-0.334918781	25	1
113	0.059571431	12	1
114	-0.046413719	31	1
115	0.283299709	11	1
116	-0.51347614	29	1
117	0.762081352	21	1
118	0.493808851	3	1
119	-0.028366128	18	1
120	-0.114758569	20	1
121	-0.689183584	27	1
122	-0.761589147	22	1
123	-0.43597424	7	1
124	0.691526945	11	1
125	0.851485046	19	1
126	0.027931995	14	1
127	0.115185284	26	1
128	-0.018912087	24	1
129	0.560890361	6	1
130	0.092716524	25	1
131	0.460071894	13	1
132	0.752129613	7	1
133	0.195494309	8	1
134	0.337082475	1	1
135	0.552903319	24	1
136	0.522768274	24	1
137	0.856251735	16	1
138	0.750127115	2	1
139	1.234677085	13	1
140	0.778064361	10	1
141	0.208576275	7	1
142	0.686688419	33	1
143	0.852110683	20	1
144	0.472678233	4	1
145	0.202924206	28	1
146	0.410506765	13	1
147	0.636802122	17	1
148	0.465708834	23	1
149	0.698630062	20	1
150	0.585511372	15	1
151	-0.385044614	32	1
152	-0.17195211	11	1
153	-0.745199831	34	1
154	-1.092233731	29	1
155	-0.030766448	20	1
156	-0.201781439	20	1
157	0.487716116	2	1
158	0.149874098	10	1
159	0.196346442	10	1
160	0.252723754	5	1
161	-0.076561334	8	1
162	0.071700539	19	1
163	0.09670224	5	1
164	0.221014536	11	1
165	0.205919517	32	1
166	0.161125773	30	1
167	0.175372267	33	1
168	0.013053928	25	1
169	-0.109698631	7	1
170	0.114456725	31	1
171	-0.186798663	23	1
172	0.526066678	23	1
173	0.312405527	3	1
174	-0.453209875	15	1
175	0.289683873	12	1
176	0.168656229	3	1
177	-0.216953784	18	1
178	-0.044759707	11	1
179	-0.191184561	11	1
180	0.032620397	15	1
181	0.227628285	12	1
182	-0.052750708	20	1
183	0.44289462	12	1
184	-0.036621448	10	1
185	0.431553708	19	1
186	0.284198614	14	1
187	0.562946686	19	1
188	0.420852006	13	1
189	0.65930581	18	1
190	0.057839332	27	1
191	0.479432172	7	1
192	0.62529847	15	1
193	0.731914202	5	1
194	0.113989632	3	1
195	0.803392683	7	1
196	0.360087137	35	1
197	0.451162049	3	1
198	0.043982555	5	1
