# Supplementary material for: Predicting postoperative peritoneal metastasis in gastric cancer with serosal invasion using a collagen nomogram
Source: Nat Commun. 2021 Jan 8;12:179. doi: 10.1038/s41467-020-20429-0 (PMC7794254; doi:10.1038/s41467-020-20429-0)
Supplement: Supplementary file 9 — Source data [file 41467_2020_20429_MOESM9_ESM.zip › Source data/Supplementary Figure 6a.csv]

ID_training	time	risk	group
1	1	0.441870183	0
2	1	0.578061794	1
3	2	0.614317823	1
4	2	0.862291678	0
5	3	0.905903135	1
6	3	0.929637459	1
7	3	0.674528302	0
8	3	0.567763264	1
9	3	0.606598855	1
10	3	0.852833986	1
11	4	0.520785552	1
12	5	0.778430059	1
13	5	0.65414422	1
14	5	0.322427378	1
15	5	0.809798992	1
16	5	0.582714296	1
17	6	0.610699759	1
18	7	0.904839545	1
19	7	0.36284837	1
20	7	0.390921317	1
21	7	0.419413169	1
22	7	0.783108473	1
23	7	0.3964304	1
24	7	0.565763937	1
25	7	0.864542855	1
26	8	0.634530726	1
27	8	0.789765062	1
28	10	0.623892718	1
29	10	0.76471719	1
30	10	0.634822958	1
31	10	0.496578839	1
32	11	0.421399292	1
33	11	0.699038334	1
34	11	0.263475031	0
35	11	0.872306723	0
36	11	0.497145939	1
37	11	0.451045046	1
38	12	0.735560516	1
39	12	0.768417027	1
40	12	0.446116671	1
41	12	0.368240859	1
42	13	0.819972295	1
43	13	0.863623763	1
44	13	0.32660432	0
45	13	0.507080498	1
46	14	0.820771301	1
47	14	0.766682701	1
48	15	0.372175198	0
49	15	0.518978911	1
50	15	0.683712222	1
51	15	0.816085917	1
52	16	0.337682115	1
53	16	0.309153343	0
54	16	0.916314922	1
55	17	0.570385949	1
56	17	0.636721647	1
57	18	0.458690488	1
58	18	0.17757852	1
59	18	0.586671154	1
60	19	0.843606418	0
61	19	0.739530203	1
62	19	0.654198244	1
63	19	0.289954982	0
64	20	0.27570745	0
65	20	0.843775614	1
66	20	0.799905824	1
67	20	0.17870815	1
68	20	0.64743605	1
69	20	0.412819156	1
70	21	0.764277833	1
71	22	0.337964123	0
72	23	0.62198653	1
73	23	0.156524711	1
74	23	0.935113783	1
75	24	0.561420215	1
76	24	0.939457555	0
77	24	0.744791326	0
78	25	0.323239013	1
79	25	0.746371462	0
80	25	0.677062469	1
81	26	0.409697518	1
82	27	0.28214086	0
83	27	0.283320351	1
84	28	0.217137184	1
85	29	0.619985542	1
86	29	0.131910486	1
87	29	0.175292363	1
88	30	0.209778877	1
89	31	0.595567185	0
90	31	0.503996998	1
91	32	0.793190132	1
92	32	0.131945757	1
93	32	0.74151938	0
94	33	0.331257073	0
95	33	0.79630974	0
96	33	0.243644356	0
97	34	0.254145583	0
98	34	0.412399605	1
99	34	0.096198283	1
100	34	0.249430136	1
101	35	0.529168431	1
102	37	0.077403473	0
103	37	0.097622291	0
104	37	0.222713378	0
105	37	0.265427631	0
106	37	0.289001132	0
107	37	0.395967444	0
108	37	0.30685346	0
109	37	0.044517233	0
110	37	0.142032155	0
111	37	0.289013777	0
112	37	0.090257801	0
113	37	0.298912537	0
114	37	0.062354834	0
115	37	0.246187893	0
116	37	0.101051801	0
117	38	0.255218861	0
118	38	0.123100537	0
119	38	0.305190223	0
120	38	0.296697533	0
121	38	0.195309801	0
122	39	0.179440672	0
123	39	0.037572374	0
124	39	0.231778225	0
125	39	0.237856851	0
126	39	0.362200188	0
127	39	0.295642221	0
128	39	0.110733408	0
129	40	0.399532463	0
130	40	0.136609014	0
131	40	0.321218841	0
132	40	0.203324333	0
133	40	0.256940578	0
134	40	0.880133846	0
135	40	0.139245157	0
136	40	0.126627575	0
137	40	0.155972043	0
138	41	0.120237069	0
139	41	0.292877733	0
140	41	0.157579341	0
141	41	0.36968636	0
142	41	0.262476859	0
143	41	0.296767523	0
144	42	0.217611919	0
145	42	0.202944469	0
146	42	0.180916606	0
147	43	0.127253993	0
148	43	0.243803555	0
149	43	0.098001859	0
150	43	0.147590588	0
151	43	0.121245335	0
152	44	0.347418995	0
153	44	0.094201452	0
154	44	0.149402372	0
155	44	0.140273764	0
156	44	0.055057251	0
157	44	0.150172063	0
158	44	0.200443084	0
159	45	0.138259922	0
160	45	0.22157222	0
161	46	0.712626763	0
162	46	0.193357193	0
163	46	0.31951327	0
164	47	0.246688585	0
165	47	0.208308982	0
166	48	0.642298532	0
167	49	0.180629135	0
168	50	0.314918566	0
169	50	0.141928748	0
170	51	0.166094299	0
171	51	0.186772056	0
172	51	0.072630212	0
173	51	0.31645507	0
174	53	0.181785983	0
175	53	0.166424776	0
176	53	0.616084447	0
177	54	0.093669801	0
178	54	0.321637351	0
179	55	0.165102315	0
180	55	0.100482596	0
181	55	0.161365343	0
182	55	0.043212879	0
183	55	0.021477427	0
184	55	0.421185977	0
185	56	0.178081219	0
186	56	0.18918715	0
187	56	0.356310206	0
188	59	0.153206813	0
189	60	0.068392231	0
190	61	0.094294007	0
191	63	0.166598472	0
192	66	0.42567948	0
193	66	0.526749488	0
194	66	0.181896664	0
195	67	0.214515757	0
196	68	0.150524794	0
197	69	0.292205033	0
198	79	0.712193457	0
