# Supplementary material for: Predicting postoperative peritoneal metastasis in gastric cancer with serosal invasion using a collagen nomogram
Source: Nat Commun. 2021 Jan 8;12:179. doi: 10.1038/s41467-020-20429-0 (PMC7794254; doi:10.1038/s41467-020-20429-0)
Supplement: Supplementary file 9 — Source data [file 41467_2020_20429_MOESM9_ESM.zip › Source data/Supplementary Figure 6b.csv]

ID_validation	time	risk	group
1	1	0.583024405	0
2	2	0.600851756	0
3	3	0.786860273	1
4	3	0.157612248	0
5	4	0.332814639	1
6	6	0.830956515	1
7	6	0.840155254	0
8	6	0.553530869	0
9	6	0.315701623	1
10	6	0.437044472	1
11	7	0.871119574	1
12	7	0.580709733	0
13	8	0.62592667	1
14	9	0.185559687	1
15	9	0.588820744	1
16	10	0.319417399	1
17	10	0.33160373	0
18	10	0.453443927	0
19	10	0.406422923	1
20	10	0.39822221	0
21	11	0.524293253	1
22	11	0.495608178	1
23	11	0.391012751	0
24	11	0.352563868	1
25	12	0.445299619	1
26	12	0.831295583	1
27	12	0.469945088	1
28	12	0.202217841	0
29	12	0.207194733	0
30	14	0.428256834	1
31	15	0.298569434	0
32	16	0.430290367	0
33	16	0.607317373	1
34	16	0.381561723	1
35	16	0.797780803	1
36	16	0.247652042	0
37	16	0.892649525	1
38	17	0.231075896	0
39	17	0.630666123	1
40	17	0.481473395	1
41	19	0.86303618	1
42	19	0.588932212	0
43	19	0.750026684	1
44	20	0.680270095	1
45	22	0.140918844	0
46	22	0.548426066	1
47	23	0.539891947	1
48	23	0.468265467	1
49	25	0.38739743	0
50	25	0.634771671	0
51	25	0.161373379	0
52	26	0.502483525	1
53	26	0.44334836	1
54	26	0.367421524	1
55	27	0.596929567	1
56	27	0.534031624	1
57	28	0.462231131	1
58	28	0.549352217	1
59	28	0.528973873	0
60	28	0.275518504	0
61	30	0.603961099	1
62	30	0.733549875	0
63	30	0.238512741	1
64	32	0.480872767	1
65	32	0.212662894	0
66	33	0.625021729	1
67	34	0.667983011	1
68	34	0.201760708	0
69	35	0.527157123	1
70	42	0.486711179	0
71	43	0.658787159	0
72	45	0.258972755	0
73	47	0.570310016	0
74	50	0.399333002	0
75	51	0.334825297	0
76	51	0.310556977	0
77	55	0.184827351	0
78	62	0.459928213	0
79	64	0.168742797	0
80	66	0.11512454	0
81	67	0.199645493	0
82	71	0.333873735	0
83	72	0.21830658	0
84	72	0.366296392	0
85	73	0.418849544	0
86	75	0.291995257	0
87	75	0.113894579	0
88	75	0.524039547	0
89	75	0.699397852	0
90	75	0.754438182	0
91	76	0.34809993	0
92	76	0.372196936	0
93	77	0.477036177	0
94	77	0.425921102	0
95	77	0.148115427	0
96	78	0.30324613	0
97	80	0.678351367	0
98	80	0.316182344	0
99	81	0.373617302	0
100	81	0.427526883	0
101	83	0.210327432	0
102	83	0.230657233	0
103	83	0.632739426	0
104	83	0.449817165	0
105	85	0.179175975	0
106	85	0.171007337	0
107	86	0.498717999	0
108	87	0.344931468	0
109	87	0.269611447	0
110	88	0.58364304	0
111	88	0.335235696	0
112	88	0.19810862	0
113	89	0.350195679	0
114	89	0.447676796	0
115	89	0.329014037	0
116	90	0.288004846	0
117	92	0.094861898	0
118	92	0.215628756	0
119	93	0.273048907	0
120	93	0.466476893	0
121	94	0.414683602	0
122	94	0.153271906	0
123	94	0.271932116	0
124	94	0.423218213	0
125	96	0.353629115	0
126	97	0.613593889	0
127	98	0.719272495	0
128	99	0.153620693	0
129	99	0.304919456	0
130	99	0.331756589	0
131	100	0.321557488	0
132	101	0.344193998	0
133	102	0.490190633	0
134	103	0.191508336	0
135	121	0.166785097	0
136	122	0.192835145	0
137	123	0.104925245	0
138	123	0.113803903	0
139	123	0.301111172	0
140	124	0.155233227	0
141	125	0.384493072	0
142	125	0.302745353	0
143	126	0.231749132	0
144	126	0.240356221	0
145	127	0.160570599	0
