# Supplementary material for: Predicting postoperative peritoneal metastasis in gastric cancer with serosal invasion using a collagen nomogram
Source: Nat Commun. 2021 Jan 8;12:179. doi: 10.1038/s41467-020-20429-0 (PMC7794254; doi:10.1038/s41467-020-20429-0)
Supplement: Supplementary file 9 — Source data [file 41467_2020_20429_MOESM9_ESM.zip › Source data/Supplementary Figure 7.csv]

ID	group2	size	Lauren	differentiation2	Nstage	Collagen	DFS	DFSstatus	Cohort
001	0	0	0	2	1	0.57284354	69	0	0
002	0	0	1	2	0	0.074373527	68	0	0
003	0	1	0	1	0	0.019401079	67	0	0
004	0	1	1	2	1	0.16963527	66	0	0
005	0	1	1	3	1	0.055867462	66	0	0
006	0	0	0	3	0	-0.137902449	66	0	0
007	0	0	0	1	0	0.529886808	59	0	0
008	0	0	1	2	0	0.19315854	63	0	0
009	0	0	1	2	1	-0.767757108	61	0	0
010	0	1	1	3	1	0.396820166	48	0	0
011	0	1	1	2	0	-0.727939696	55	0	0
012	0	0	1	2	1	-0.695954917	55	0	0
013	0	1	1	2	0	-0.754822465	55	0	0
014	0	0	1	3	1	-1.210164204	54	0	0
015	0	0	1	2	2	-0.317297634	53	0	0
016	0	0	0	2	2	-0.423998379	51	0	0
017	0	0	1	2	2	-0.285104679	51	0	0
018	0	0	1	1	0	-0.318547691	51	0	0
019	0	1	1	2	2	-0.547699603	50	0	0
020	0	0	1	3	0	-0.428880482	50	0	0
021	0	0	1	2	2	-0.324878379	49	0	0
022	0	0	0	1	1	0.320054644	53	0	0
023	0	1	0	1	4	0.269816011	53	0	0
024	0	0	1	2	2	0.492469297	44	0	0
025	0	1	0	1	0	0.507159953	51	0	0
026	0	1	1	2	3	0.425230097	46	0	0
027	0	1	1	2	0	0.093486042	54	0	0
028	0	0	1	3	0	-0.065055841	46	0	0
029	0	1	1	2	0	0.084809512	46	0	0
030	0	0	1	2	0	-0.024285729	45	0	0
031	0	0	0	1	0	-0.027149781	44	0	0
032	0	0	1	2	1	-0.241139841	44	0	0
033	0	0	1	2	0	-0.119910952	43	0	0
034	0	0	1	2	2	0.09501202	38	0	0
035	0	1	0	1	0	0.176180594	43	0	0
036	0	1	1	3	3	-0.010985845	79	0	0
037	0	0	0	1	0	-0.385455379	60	0	0
038	0	0	1	2	2	-0.101216623	42	0	0
039	0	1	0	1	0	-0.047618164	42	0	0
040	0	0	0	1	1	-0.0568306	41	0	0
041	0	1	0	1	1	0.100221546	41	0	0
042	0	0	0	1	3	-0.643464168	38	0	0
043	0	0	0	1	1	0.255975648	41	0	0
044	0	0	1	3	2	0.141436197	41	0	0
045	0	0	1	2	1	0.436877987	41	0	0
046	0	0	1	3	0	0.464606919	41	0	0
047	0	1	1	2	1	0.079865549	40	0	0
048	0	1	1	1	1	-0.820537535	40	0	0
049	0	1	0	1	0	0.526698956	40	0	0
050	0	0	1	3	0	-0.004715979	40	0	0
051	0	0	1	2	1	0.410199933	40	0	0
052	0	1	1	1	0	-0.194689324	39	0	0
053	0	0	0	1	0	-1.0452842	39	0	0
054	0	0	1	2	3	-0.330975082	39	0	0
055	0	0	1	3	1	0.193909604	38	0	0
056	0	1	0	1	1	0.116857822	38	0	0
057	0	0	0	1	0	-0.247538438	37	0	0
058	0	0	0	1	1	-0.293686927	37	0	0
059	0	1	1	2	0	-0.369893655	37	0	0
060	0	0	1	3	1	0.01599139	37	0	0
061	0	0	1	3	2	-0.182981656	37	0	0
062	0	0	0	1	0	-0.892116533	55	0	0
063	0	0	1	1	0	-1.654054999	55	0	0
064	0	1	1	2	4	-0.765933455	55	0	0
065	0	0	0	1	0	0.706782593	56	0	0
066	0	0	0	2	2	-0.26978308	56	0	0
067	0	1	0	2	1	-0.077288745	56	0	0
068	0	0	1	3	0	-0.053024552	38	0	0
069	0	0	1	2	2	-0.079260918	45	0	0
070	0	1	0	1	0	0.20447203	34	0	0
071	0	0	1	2	0	-0.007550486	44	0	0
072	0	0	1	1	0	-0.625648415	44	0	0
073	0	1	0	1	2	-1.017520204	44	0	0
074	0	0	0	1	2	0.234357897	44	0	0
075	0	0	1	2	0	-0.417425933	43	0	0
076	0	1	0	1	1	-0.730907685	43	0	0
077	0	1	0	1	0	-0.650963798	43	0	0
078	0	1	0	1	0	-0.18496869	42	0	0
079	0	1	1	2	4	0.688405698	40	0	0
080	0	1	1	2	1	-1.233354537	40	0	0
081	0	1	1	2	0	-1.036068867	40	0	0
082	0	1	1	1	1	-0.666503558	40	0	0
083	0	1	0	1	2	-0.467907991	39	0	0
084	0	1	0	1	3	-0.233807989	39	0	0
085	0	1	1	2	1	-0.322640662	39	0	0
086	0	0	0	1	0	0.155994921	39	0	0
087	0	1	1	3	0	-0.679084285	47	0	0
088	0	0	1	3	2	-0.589089366	47	0	0
089	0	1	1	3	0	-0.060780186	37	0	0
090	0	0	0	2	3	0.022274936	37	0	0
091	0	0	0	1	0	-0.859490859	37	0	0
092	0	0	0	2	0	0.00688283	37	0	0
093	0	1	1	2	1	-0.351699415	37	0	0
094	0	0	0	1	0	-0.075316496	37	0	0
095	0	1	0	1	4	-0.793958153	37	0	0
096	0	0	0	1	0	-0.488016931	37	0	0
097	0	0	1	2	2	0.050212937	37	0	0
098	0	0	1	2	1	-0.689562084	37	0	0
099	1	1	1	3	4	0.369388261	3	1	0
100	1	1	1	3	2	0.548268929	32	1	0
101	1	1	1	3	2	-0.1204856	17	1	0
102	1	1	0	1	0	0.227778839	34	1	0
103	1	1	1	3	4	0.364274713	7	1	0
104	2	0	1	3	4	-0.221248271	1	1	0
105	2	0	0	2	2	0.42915243	33	1	0
106	1	1	1	2	1	0.766667145	29	1	0
107	1	1	1	2	1	-0.052713344	7	1	0
108	1	1	0	1	0	0.592608477	16	1	0
109	2	0	1	2	3	0.03195826	16	1	0
110	1	0	1	3	3	-0.013540493	34	1	0
111	1	1	1	3	2	0.500287997	5	1	0
112	1	1	1	3	0	-0.334918781	25	1	0
113	1	1	1	3	3	0.059571431	12	1	0
114	2	1	1	3	2	-0.046413719	31	1	0
115	1	1	0	1	2	0.283299709	11	1	0
116	1	0	1	3	0	-0.51347614	29	1	0
117	1	1	1	3	1	0.762081352	21	1	0
118	1	1	1	3	4	0.493808851	3	1	0
119	1	1	1	2	2	-0.028366128	18	1	0
120	2	0	1	2	3	-0.114758569	20	1	0
121	2	1	0	2	2	-0.689183584	27	1	0
122	2	1	1	2	3	-0.761589147	22	1	0
123	1	1	0	1	4	-0.43597424	7	1	0
124	1	1	0	2	2	0.691526945	11	1	0
125	2	1	1	2	3	0.851485046	19	1	0
126	1	1	1	3	4	0.027931995	14	1	0
127	1	1	1	2	1	0.115185284	26	1	0
128	1	1	1	2	3	-0.018912087	24	1	0
129	1	1	1	1	3	0.560890361	6	1	0
130	2	1	1	3	3	0.092716524	25	1	0
131	1	1	1	2	4	0.460071894	13	1	0
132	1	0	0	2	2	0.752129613	7	1	0
133	1	1	1	2	3	0.195494309	8	1	0
134	1	1	1	2	2	0.337082475	1	1	0
135	2	1	1	3	4	0.552903319	24	1	0
136	2	1	1	2	3	0.522768274	24	1	0
137	1	1	1	2	4	0.856251735	16	1	0
138	1	1	1	2	1	0.750127115	2	1	0
139	1	1	1	2	2	1.234677085	13	1	0
140	1	1	1	2	1	0.778064361	10	1	0
141	1	1	1	3	3	0.208576275	7	1	0
142	2	1	0	2	3	0.686688419	33	1	0
143	1	1	1	2	3	0.852110683	20	1	0
144	1	1	1	2	1	0.472678233	4	1	0
145	1	0	1	2	1	0.202924206	28	1	0
146	2	0	1	2	2	0.410506765	13	1	0
147	1	1	0	1	3	0.636802122	17	1	0
148	1	1	0	2	2	0.465708834	23	1	0
149	1	1	0	2	3	0.698630062	20	1	0
150	2	0	1	2	2	0.585511372	15	1	0
151	1	0	0	2	1	-0.385044614	32	1	0
152	2	0	1	2	3	-0.17195211	11	1	0
153	1	0	1	2	1	-0.745199831	34	1	0
154	1	1	1	3	0	-1.092233731	29	1	0
155	1	0	1	2	1	-0.030766448	20	1	0
156	1	1	0	3	3	-0.201781439	20	1	0
157	2	1	1	3	3	0.487716116	2	1	0
158	1	1	1	3	3	0.149874098	10	1	0
159	1	1	0	2	3	0.196346442	10	1	0
160	1	1	1	2	3	0.252723754	5	1	0
161	1	1	1	3	4	-0.076561334	8	1	0
162	1	1	1	3	3	0.071700539	19	1	0
163	1	1	1	2	0	0.09670224	5	1	0
164	2	1	1	3	4	0.221014536	11	1	0
165	2	1	1	2	4	0.205919517	32	1	0
166	1	0	0	2	1	0.161125773	30	1	0
167	2	1	0	1	0	0.175372267	33	1	0
168	1	1	1	2	4	0.013053928	25	1	0
169	1	1	0	1	3	-0.109698631	7	1	0
170	1	1	0	2	2	0.114456725	31	1	0
171	1	0	0	2	1	-0.186798663	23	1	0
172	1	1	1	3	4	0.526066678	23	1	0
173	2	1	0	2	3	0.312405527	3	1	0
174	1	1	1	2	4	-0.453209875	15	1	0
175	1	1	0	2	4	0.289683873	12	1	0
176	1	0	1	3	4	0.168656229	3	1	0
177	1	0	0	1	3	-0.216953784	18	1	0
178	1	0	1	3	4	-0.044759707	11	1	0
179	1	0	1	3	4	-0.191184561	11	1	0
180	1	1	1	2	4	0.032620397	15	1	0
181	1	0	0	2	4	0.227628285	12	1	0
182	1	1	0	1	3	-0.052750708	20	1	0
183	1	0	1	3	1	0.44289462	12	1	0
184	1	1	1	3	1	-0.036621448	10	1	0
185	1	1	1	3	1	0.431553708	19	1	0
186	1	1	0	2	4	0.284198614	14	1	0
187	2	0	0	2	1	0.562946686	19	1	0
188	1	0	1	2	4	0.420852006	13	1	0
189	1	0	1	2	4	0.65930581	18	1	0
190	1	1	0	1	1	0.057839332	27	1	0
191	1	1	1	3	0	0.479432172	7	1	0
192	1	1	1	3	2	0.62529847	15	1	0
193	1	1	0	2	3	0.731914202	5	1	0
194	1	1	0	2	3	0.113989632	3	1	0
195	1	1	1	3	2	0.803392683	7	1	0
196	1	0	1	3	3	0.360087137	35	1	0
197	1	1	1	3	3	0.451162049	3	1	0
198	1	1	0	2	3	0.043982555	5	1	0
199	1	1	1	2	3	-0.197010015	26	1	1
200	0	0	0	1	3	-0.127095011	103	0	1
201	0	1	1	2	2	0.07161042	102	0	1
202	0	0	0	1	3	-0.169446017	55	0	1
203	0	0	1	3	2	0.045088635	101	0	1
204	0	0	1	3	2	-0.044861315	100	0	1
205	0	1	0	1	0	0.040680989	72	0	1
206	0	1	1	3	2	0.195514706	80	0	1
207	0	1	1	1	2	-0.22804471	90	0	1
208	0	0	1	3	0	-0.336802465	99	0	1
209	0	0	1	3	2	-0.11403444	99	0	1
210	1	1	1	3	0	0.221049788	32	1	1
211	0	1	0	1	1	0.26236902	99	0	1
212	0	1	1	3	3	0.010251794	98	0	1
213	1	1	1	2	2	-0.016957794	28	1	1
214	2	1	1	3	2	-0.030940636	2	1	1
215	0	1	0	2	3	0.266292472	43	0	1
216	1	1	1	2	4	0.022485899	20	1	1
217	0	1	0	2	3	0.134422482	97	0	1
218	2	1	0	1	2	0.165062577	25	1	1
219	0	1	1	2	0	-0.031769382	75	0	1
220	1	1	1	3	3	0.220753898	3	1	1
221	1	1	1	3	3	-0.141711778	34	1	1
222	1	1	1	3	2	-0.021845254	30	1	1
223	1	1	1	3	2	0.039642469	33	1	1
224	0	1	0	2	1	-0.087457781	96	0	1
225	1	1	1	2	2	-0.078359319	26	1	1
226	1	1	1	3	3	0.370627464	6	1	1
227	2	1	1	3	3	0.403871732	6	1	1
228	0	1	0	1	2	0.260433301	94	0	1
229	2	1	0	1	2	0.313238409	16	1	1
230	1	0	1	2	1	0.01393363	9	1	1
231	1	0	1	3	4	0.038520695	11	1	1
232	1	1	1	3	4	0.183849556	19	1	1
233	1	0	1	3	2	0.0004321	4	1	1
234	1	1	1	2	2	0.185225774	35	1	1
235	0	0	0	2	0	0.095463493	94	0	1
236	2	1	1	2	3	-0.042370031	6	1	1
237	0	1	1	3	2	-0.12071001	47	0	1
238	0	1	0	1	1	0.011009387	93	0	1
239	0	1	0	1	1	0.00583325	94	0	1
240	1	1	0	1	2	0.362970489	12	1	1
241	0	1	0	2	2	-0.003337883	93	0	1
242	1	0	0	2	3	0.074518428	10	1	1
243	0	0	0	1	0	-0.019270659	92	0	1
244	0	0	1	3	0	0.066332351	92	0	1
245	0	1	1	3	0	0.03320804	94	0	1
246	1	1	1	3	4	0.216180531	7	1	1
247	2	0	1	3	2	-0.004385168	10	1	1
248	0	0	0	1	2	0.029544676	64	0	1
249	2	1	1	2	3	0.044894625	1	1	1
250	1	0	0	1	4	0.187355348	6	1	1
251	0	1	1	2	3	0.046713821	88	0	1
252	2	1	0	2	4	0.181568877	30	1	1
253	0	0	1	2	3	0.061217159	80	0	1
254	0	1	0	1	2	0.027563193	89	0	1
255	1	1	1	2	4	-0.244870416	9	1	1
256	0	1	0	1	3	0.063963783	89	0	1
257	0	1	0	2	0	0.123290747	89	0	1
258	0	1	1	2	0	0.148047109	88	0	1
259	0	1	0	2	1	0.07916683	50	0	1
260	0	1	0	1	0	-0.076611499	88	0	1
261	0	1	0	2	0	0.185967538	87	0	1
262	0	1	1	2	1	-0.439896606	87	0	1
263	1	1	0	2	2	0.422885144	16	1	1
264	0	1	1	2	3	-0.208658677	86	0	1
265	1	1	1	2	3	-0.054834481	28	1	1
266	0	0	0	2	1	-0.027666447	85	0	1
267	0	0	1	2	1	-0.082861191	85	0	1
268	2	1	1	1	3	0.497171445	19	1	1
269	1	1	1	1	3	0.028943271	6	1	1
270	2	1	0	1	1	0.124949734	15	1	1
271	2	0	0	2	1	-0.17869907	3	1	1
272	0	1	1	2	1	0.282422842	62	0	1
273	0	0	1	3	0	0.036161477	83	0	1
274	0	0	1	2	2	-0.030127953	83	0	1
275	0	1	1	3	2	0.062147591	83	0	1
276	0	1	0	2	2	-0.057166312	83	0	1
277	0	1	0	1	1	-0.055522759	45	0	1
278	2	1	1	2	3	-0.116070651	28	1	1
279	2	1	0	1	1	0.022395565	28	1	1
280	2	0	1	2	2	-0.027903498	17	1	1
281	0	1	0	1	2	0.115228322	81	0	1
282	1	1	1	2	2	0.088487129	11	1	1
283	0	1	0	1	3	-0.002822915	81	0	1
284	1	1	1	3	4	0.065042797	12	1	1
285	0	1	0	1	2	-0.161799443	78	0	1
286	1	0	1	3	2	0.184755585	16	1	1
287	1	1	1	1	3	0.135863571	12	1	1
288	0	1	0	2	2	0.030261812	77	0	1
289	2	0	0	1	3	-0.061834499	12	1	1
290	0	1	0	1	3	0.188849015	42	0	1
291	0	1	1	3	0	0.042325441	77	0	1
292	1	1	1	1	3	0.351754491	23	1	1
293	0	0	1	2	0	0.055586509	77	0	1
294	2	0	1	2	0	-0.002236363	22	1	1
295	0	0	0	1	2	0.229566115	67	0	1
296	2	1	0	1	3	0.082765467	10	1	1
297	1	1	1	3	4	-0.050150857	16	1	1
298	0	1	1	2	2	-0.415398475	76	0	1
299	0	1	0	2	1	-0.018101592	76	0	1
300	0	0	0	1	1	-0.106482924	66	0	1
301	0	0	0	1	1	-0.118734831	75	0	1
302	0	1	0	1	3	0.303895967	75	0	1
303	0	1	1	3	3	-0.049120462	75	0	1
304	0	1	1	3	3	0.117696325	75	0	1
305	0	1	1	2	1	-0.160371063	51	0	1
306	1	1	1	3	2	0.056102087	17	1	1
307	0	1	0	2	2	-0.160274767	73	0	1
308	1	1	0	1	0	0.149077934	30	1	1
309	2	1	1	3	2	0.068073431	25	1	1
310	0	1	0	1	2	-0.130932603	51	0	1
311	0	1	0	1	2	0.088246564	72	0	1
312	1	1	1	1	3	-0.074803949	10	1	1
313	0	1	0	1	2	-0.036015344	71	0	1
314	2	0	0	1	0	0.590643351	25	1	1
315	0	0	1	2	0	0.194475975	121	0	1
316	1	0	1	3	1	0.439863035	26	1	1
317	2	0	0	2	0	0.671158389	16	1	1
318	1	0	1	2	4	0.299277535	23	1	1
319	1	1	1	1	4	0.213824126	27	1	1
320	2	0	0	2	0	0.420909878	34	1	1
321	0	0	0	1	0	0.094775778	123	0	1
322	1	0	1	2	4	0.502895296	27	1	1
323	1	1	1	2	4	0.232131008	19	1	1
324	0	0	0	1	0	0.187152638	123	0	1
325	2	1	1	2	1	0.049818258	11	1	1
326	0	0	1	2	4	0.016636864	125	0	1
327	0	1	0	1	0	0.113688351	126	0	1
328	1	0	0	1	4	0.333507378	11	1	1
329	1	1	1	3	0	0.427866718	22	1	1
330	1	0	1	3	1	0.653869402	14	1	1
331	2	0	1	3	0	0.049532656	32	1	1
332	1	0	1	2	4	0.34116728	17	1	1
333	2	0	0	2	1	0.146146963	12	1	1
334	1	1	1	2	1	0.783996253	8	1	1
335	0	0	0	1	3	0.148679288	126	0	1
336	2	1	1	2	4	-0.268711108	7	1	1
337	2	0	0	2	4	0.06537315	10	1	1
338	1	1	1	3	3	0.614643465	16	1	1
339	0	0	1	3	1	0.17652482	123	0	1
340	0	0	1	3	0	0.490306877	125	0	1
341	0	0	1	2	0	0.149876512	127	0	1
342	0	0	1	2	1	0.059832924	122	0	1
343	0	0	0	2	0	0.110312024	124	0	1
