# Supplementary material for: Predicting postoperative peritoneal metastasis in gastric cancer with serosal invasion using a collagen nomogram
Source: Nat Commun. 2021 Jan 8;12:179. doi: 10.1038/s41467-020-20429-0 (PMC7794254; doi:10.1038/s41467-020-20429-0)
Supplement: Supplementary file 9 — Source data [file 41467_2020_20429_MOESM9_ESM.zip › Source data/Supplementary Figure 8a.csv]

ID_training	time	risk	group
1	1	0.576104742	0
2	1	0.508224927	1
3	2	0.393490819	1
4	2	0.798484268	0
5	3	0.897065966	1
6	3	0.897065966	1
7	3	0.634822917	0
8	3	0.576104742	1
9	3	0.634822917	1
10	3	0.798484268	1
11	4	0.393490819	1
12	5	0.676511917	1
13	5	0.634822917	1
14	5	0.296927051	1
15	5	0.634822917	1
16	5	0.634822917	1
17	6	0.469270401	1
18	7	0.897065966	1
19	7	0.393490819	1
20	7	0.593093886	1
21	7	0.235024841	1
22	7	0.798484268	1
23	7	0.469270401	1
24	7	0.42890867	1
25	7	0.676511917	1
26	8	0.634822917	1
27	8	0.897065966	1
28	10	0.393490819	1
29	10	0.798484268	1
30	10	0.634822917	1
31	10	0.54848116	1
32	11	0.360025867	1
33	11	0.508224927	1
34	11	0.316320044	0
35	11	0.897065966	0
36	11	0.576104742	1
37	11	0.576104742	1
38	12	0.798484268	1
39	12	0.760650864	1
40	12	0.417097983	1
41	12	0.259293294	1
42	13	0.760650864	1
43	13	0.508224927	1
44	13	0.235024841	0
45	13	0.417097983	1
46	14	0.897065966	1
47	14	0.760650864	1
48	15	0.235024841	0
49	15	0.760650864	1
50	15	0.760650864	1
51	15	0.676511917	1
52	16	0.198721044	1
53	16	0.316320044	0
54	16	0.760650864	1
55	17	0.676511917	1
56	17	0.469270401	1
57	18	0.508224927	1
58	18	0.212692188	1
59	18	0.417097983	1
60	19	0.634822917	0
61	19	0.798484268	1
62	19	0.54848116	1
63	19	0.172010236	0
64	20	0.316320044	0
65	20	0.634822917	1
66	20	0.634822917	1
67	20	0.172010236	1
68	20	0.798484268	1
69	20	0.469270401	1
70	21	0.54848116	1
71	22	0.634822917	0
72	23	0.508224927	1
73	23	0.172010236	1
74	23	0.897065966	1
75	24	0.634822917	1
76	24	0.897065966	0
77	24	0.634822917	0
78	25	0.42890867	1
79	25	0.798484268	0
80	25	0.760650864	1
81	26	0.393490819	1
82	27	0.508224927	0
83	27	0.269813502	1
84	28	0.172010236	1
85	29	0.393490819	1
86	29	0.19060471	1
87	29	0.42890867	1
88	30	0.172010236	1
89	31	0.676511917	0
90	31	0.508224927	1
91	32	0.676511917	1
92	32	0.172010236	1
93	32	0.760650864	0
94	33	0.235024841	0
95	33	0.634822917	0
96	33	0.198721044	0
97	34	0.198721044	0
98	34	0.453753097	1
99	34	0.172010236	1
100	34	0.198721044	1
101	35	0.453753097	1
102	37	0.080228243	0
103	37	0.111926963	0
104	37	0.296927051	0
105	37	0.259293294	0
106	37	0.346899211	0
107	37	0.42890867	0
108	37	0.316320044	0
109	37	0.080228243	0
110	37	0.124521744	0
111	37	0.393490819	0
112	37	0.080228243	0
113	37	0.593093886	0
114	37	0.080228243	0
115	37	0.235024841	0
116	37	0.172010236	0
117	38	0.235024841	0
118	38	0.212692188	0
119	38	0.259293294	0
120	38	0.269813502	0
121	38	0.19060471	0
122	39	0.198721044	0
123	39	0.080228243	0
124	39	0.316320044	0
125	39	0.360025867	0
126	39	0.469270401	0
127	39	0.393490819	0
128	39	0.080228243	0
129	40	0.393490819	0
130	40	0.269813502	0
131	40	0.198721044	0
132	40	0.19060471	0
133	40	0.172010236	0
134	40	0.760650864	0
135	40	0.393490819	0
136	40	0.296927051	0
137	40	0.269813502	0
138	41	0.111926963	0
139	41	0.269813502	0
140	41	0.111926963	0
141	41	0.346899211	0
142	41	0.172010236	0
143	41	0.19060471	0
144	42	0.235024841	0
145	42	0.198721044	0
146	42	0.198721044	0
147	43	0.124521744	0
148	43	0.198721044	0
149	43	0.124521744	0
150	43	0.269813502	0
151	43	0.198721044	0
152	44	0.235024841	0
153	44	0.080228243	0
154	44	0.172010236	0
155	44	0.124521744	0
156	44	0.080228243	0
157	44	0.360025867	0
158	44	0.155052439	0
159	45	0.124521744	0
160	45	0.235024841	0
161	46	0.634822917	0
162	46	0.19060471	0
163	46	0.296927051	0
164	47	0.42890867	0
165	47	0.346899211	0
166	48	0.54848116	0
167	49	0.235024841	0
168	50	0.508224927	0
169	50	0.19060471	0
170	51	0.235024841	0
171	51	0.235024841	0
172	51	0.080228243	0
173	51	0.198721044	0
174	53	0.235024841	0
175	53	0.111926963	0
176	53	0.593093886	0
177	54	0.259293294	0
178	54	0.296927051	0
179	55	0.296927051	0
180	55	0.172010236	0
181	55	0.296927051	0
182	55	0.080228243	0
183	55	0.080228243	0
184	55	0.760650864	0
185	56	0.080228243	0
186	56	0.235024841	0
187	56	0.393490819	0
188	59	0.080228243	0
189	60	0.080228243	0
190	61	0.172010236	0
191	63	0.124521744	0
192	66	0.393490819	0
193	66	0.54848116	0
194	66	0.19060471	0
195	67	0.198721044	0
196	68	0.124521744	0
197	69	0.172010236	0
198	79	0.798484268	0
