# Supplementary material for: Predicting postoperative peritoneal metastasis in gastric cancer with serosal invasion using a collagen nomogram
Source: Nat Commun. 2021 Jan 8;12:179. doi: 10.1038/s41467-020-20429-0 (PMC7794254; doi:10.1038/s41467-020-20429-0)
Supplement: Supplementary file 9 — Source data [file 41467_2020_20429_MOESM9_ESM.zip › Source data/Supplementary Figure 8b.csv]

ID	time	risk	group
1	1	0.634822917	0
2	2	0.676511917	0
3	3	0.798484268	1
4	3	0.172010236	0
5	4	0.346899211	1
6	6	0.798484268	1
7	6	0.798484268	0
8	6	0.634822917	0
9	6	0.287817985	1
10	6	0.469270401	1
11	7	0.897065966	1
12	7	0.760650864	0
13	8	0.393490819	1
14	9	0.172010236	1
15	9	0.760650864	1
16	10	0.316320044	1
17	10	0.346899211	0
18	10	0.469270401	0
19	10	0.469270401	1
20	10	0.417097983	0
21	11	0.576104742	1
22	11	0.508224927	1
23	11	0.393490819	0
24	11	0.287817985	1
25	12	0.360025867	1
26	12	0.897065966	1
27	12	0.469270401	1
28	12	0.212692188	0
29	12	0.172010236	0
30	14	0.259293294	1
31	15	0.269813502	0
32	16	0.360025867	0
33	16	0.508224927	1
34	16	0.346899211	1
35	16	0.897065966	1
36	16	0.124521744	0
37	16	0.798484268	1
38	17	0.235024841	0
39	17	0.676511917	1
40	17	0.417097983	1
41	19	0.897065966	1
42	19	0.469270401	0
43	19	0.760650864	1
44	20	0.760650864	1
45	22	0.124521744	0
46	22	0.42890867	1
47	23	0.469270401	1
48	23	0.417097983	1
49	25	0.360025867	0
50	25	0.676511917	0
51	25	0.080228243	0
52	26	0.634822917	1
53	26	0.508224927	1
54	26	0.259293294	1
55	27	0.593093886	1
56	27	0.417097983	1
57	28	0.508224927	1
58	28	0.634822917	1
59	28	0.634822917	0
60	28	0.269813502	0
61	30	0.676511917	1
62	30	0.760650864	0
63	30	0.198721044	1
64	32	0.42890867	1
65	32	0.19060471	0
66	33	0.676511917	1
67	34	0.798484268	1
68	34	0.124521744	0
69	35	0.508224927	1
70	42	0.469270401	0
71	43	0.634822917	0
72	45	0.269813502	0
73	47	0.676511917	0
74	50	0.393490819	0
75	51	0.393490819	0
76	51	0.360025867	0
77	55	0.212692188	0
78	62	0.393490819	0
79	64	0.155052439	0
80	66	0.111926963	0
81	67	0.155052439	0
82	71	0.360025867	0
83	72	0.198721044	0
84	72	0.360025867	0
85	73	0.508224927	0
86	75	0.296927051	0
87	75	0.111926963	0
88	75	0.469270401	0
89	75	0.798484268	0
90	75	0.798484268	0
91	76	0.508224927	0
92	76	0.393490819	0
93	77	0.508224927	0
94	77	0.42890867	0
95	77	0.124521744	0
96	78	0.360025867	0
97	80	0.676511917	0
98	80	0.316320044	0
99	81	0.360025867	0
100	81	0.469270401	0
101	83	0.19060471	0
102	83	0.235024841	0
103	83	0.676511917	0
104	83	0.508224927	0
105	85	0.172010236	0
106	85	0.172010236	0
107	86	0.634822917	0
108	87	0.296927051	0
109	87	0.393490819	0
110	88	0.634822917	0
111	88	0.296927051	0
112	88	0.198721044	0
113	89	0.360025867	0
114	89	0.469270401	0
115	89	0.296927051	0
116	90	0.360025867	0
117	92	0.080228243	0
118	92	0.19060471	0
119	93	0.269813502	0
120	93	0.508224927	0
121	94	0.360025867	0
122	94	0.124521744	0
123	94	0.269813502	0
124	94	0.42890867	0
125	96	0.393490819	0
126	97	0.634822917	0
127	98	0.798484268	0
128	99	0.19060471	0
129	99	0.346899211	0
130	99	0.269813502	0
131	100	0.346899211	0
132	101	0.346899211	0
133	102	0.508224927	0
134	103	0.212692188	0
135	121	0.124521744	0
136	122	0.172010236	0
137	123	0.080228243	0
138	123	0.080228243	0
139	123	0.259293294	0
140	124	0.124521744	0
141	125	0.417097983	0
142	125	0.19060471	0
143	126	0.198721044	0
144	126	0.212692188	0
145	127	0.124521744	0
