# Supplementary material for: Predicting postoperative peritoneal metastasis in gastric cancer with serosal invasion using a collagen nomogram
Source: Nat Commun. 2021 Jan 8;12:179. doi: 10.1038/s41467-020-20429-0 (PMC7794254; doi:10.1038/s41467-020-20429-0)
Supplement: Supplementary file 9 — Source data [file 41467_2020_20429_MOESM9_ESM.zip › Source data/Supplementary Figure 9.csv]

ID_training	time	risk_collagen	risk_clinic	group
1	1	0.441870183	0.576104742	0
2	1	0.578061794	0.508224927	1
3	2	0.614317823	0.393490819	1
4	2	0.862291678	0.798484268	0
5	3	0.905903135	0.897065966	1
6	3	0.929637459	0.897065966	1
7	3	0.674528302	0.634822917	0
8	3	0.567763264	0.576104742	1
9	3	0.606598855	0.634822917	1
10	3	0.852833986	0.798484268	1
11	4	0.520785552	0.393490819	1
12	5	0.778430059	0.676511917	1
13	5	0.65414422	0.634822917	1
14	5	0.322427378	0.296927051	1
15	5	0.809798992	0.634822917	1
16	5	0.582714296	0.634822917	1
17	6	0.610699759	0.469270401	1
18	7	0.904839545	0.897065966	1
19	7	0.36284837	0.393490819	1
20	7	0.390921317	0.593093886	1
21	7	0.419413169	0.235024841	1
22	7	0.783108473	0.798484268	1
23	7	0.3964304	0.469270401	1
24	7	0.565763937	0.42890867	1
25	7	0.864542855	0.676511917	1
26	8	0.634530726	0.634822917	1
27	8	0.789765062	0.897065966	1
28	10	0.623892718	0.393490819	1
29	10	0.76471719	0.798484268	1
30	10	0.634822958	0.634822917	1
31	10	0.496578839	0.54848116	1
32	11	0.421399292	0.360025867	1
33	11	0.699038334	0.508224927	1
34	11	0.263475031	0.316320044	0
35	11	0.872306723	0.897065966	0
36	11	0.497145939	0.576104742	1
37	11	0.451045046	0.576104742	1
38	12	0.735560516	0.798484268	1
39	12	0.768417027	0.760650864	1
40	12	0.446116671	0.417097983	1
41	12	0.368240859	0.259293294	1
42	13	0.819972295	0.760650864	1
43	13	0.863623763	0.508224927	1
44	13	0.32660432	0.235024841	0
45	13	0.507080498	0.417097983	1
46	14	0.820771301	0.897065966	1
47	14	0.766682701	0.760650864	1
48	15	0.372175198	0.235024841	0
49	15	0.518978911	0.760650864	1
50	15	0.683712222	0.760650864	1
51	15	0.816085917	0.676511917	1
52	16	0.337682115	0.198721044	1
53	16	0.309153343	0.316320044	0
54	16	0.916314922	0.760650864	1
55	17	0.570385949	0.676511917	1
56	17	0.636721647	0.469270401	1
57	18	0.458690488	0.508224927	1
58	18	0.17757852	0.212692188	1
59	18	0.586671154	0.417097983	1
60	19	0.843606418	0.634822917	0
61	19	0.739530203	0.798484268	1
62	19	0.654198244	0.54848116	1
63	19	0.289954982	0.172010236	0
64	20	0.27570745	0.316320044	0
65	20	0.843775614	0.634822917	1
66	20	0.799905824	0.634822917	1
67	20	0.17870815	0.172010236	1
68	20	0.64743605	0.798484268	1
69	20	0.412819156	0.469270401	1
70	21	0.764277833	0.54848116	1
71	22	0.337964123	0.634822917	0
72	23	0.62198653	0.508224927	1
73	23	0.156524711	0.172010236	1
74	23	0.935113783	0.897065966	1
75	24	0.561420215	0.634822917	1
76	24	0.939457555	0.897065966	0
77	24	0.744791326	0.634822917	0
78	25	0.323239013	0.42890867	1
79	25	0.746371462	0.798484268	0
80	25	0.677062469	0.760650864	1
81	26	0.409697518	0.393490819	1
82	27	0.28214086	0.508224927	0
83	27	0.283320351	0.269813502	1
84	28	0.217137184	0.172010236	1
85	29	0.619985542	0.393490819	1
86	29	0.131910486	0.19060471	1
87	29	0.175292363	0.42890867	1
88	30	0.209778877	0.172010236	1
89	31	0.595567185	0.676511917	0
90	31	0.503996998	0.508224927	1
91	32	0.793190132	0.676511917	1
92	32	0.131945757	0.172010236	1
93	32	0.74151938	0.760650864	0
94	33	0.331257073	0.235024841	0
95	33	0.79630974	0.634822917	0
96	33	0.243644356	0.198721044	0
97	34	0.254145583	0.198721044	0
98	34	0.412399605	0.453753097	1
99	34	0.096198283	0.172010236	1
100	34	0.249430136	0.198721044	1
101	35	0.529168431	0.453753097	1
102	37	0.077403473	0.080228243	0
103	37	0.097622291	0.111926963	0
104	37	0.222713378	0.296927051	0
105	37	0.265427631	0.259293294	0
106	37	0.289001132	0.346899211	0
107	37	0.395967444	0.42890867	0
108	37	0.30685346	0.316320044	0
109	37	0.044517233	0.080228243	0
110	37	0.142032155	0.124521744	0
111	37	0.289013777	0.393490819	0
112	37	0.090257801	0.080228243	0
113	37	0.298912537	0.593093886	0
114	37	0.062354834	0.080228243	0
115	37	0.246187893	0.235024841	0
116	37	0.101051801	0.172010236	0
117	38	0.255218861	0.235024841	0
118	38	0.123100537	0.212692188	0
119	38	0.305190223	0.259293294	0
120	38	0.296697533	0.269813502	0
121	38	0.195309801	0.19060471	0
122	39	0.179440672	0.198721044	0
123	39	0.037572374	0.080228243	0
124	39	0.231778225	0.316320044	0
125	39	0.237856851	0.360025867	0
126	39	0.362200188	0.469270401	0
127	39	0.295642221	0.393490819	0
128	39	0.110733408	0.080228243	0
129	40	0.399532463	0.393490819	0
130	40	0.136609014	0.269813502	0
131	40	0.321218841	0.198721044	0
132	40	0.203324333	0.19060471	0
133	40	0.256940578	0.172010236	0
134	40	0.880133846	0.760650864	0
135	40	0.139245157	0.393490819	0
136	40	0.126627575	0.296927051	0
137	40	0.155972043	0.269813502	0
138	41	0.120237069	0.111926963	0
139	41	0.292877733	0.269813502	0
140	41	0.157579341	0.111926963	0
141	41	0.36968636	0.346899211	0
142	41	0.262476859	0.172010236	0
143	41	0.296767523	0.19060471	0
144	42	0.217611919	0.235024841	0
145	42	0.202944469	0.198721044	0
146	42	0.180916606	0.198721044	0
147	43	0.127253993	0.124521744	0
148	43	0.243803555	0.198721044	0
149	43	0.098001859	0.124521744	0
150	43	0.147590588	0.269813502	0
151	43	0.121245335	0.198721044	0
152	44	0.347418995	0.235024841	0
153	44	0.094201452	0.080228243	0
154	44	0.149402372	0.172010236	0
155	44	0.140273764	0.124521744	0
156	44	0.055057251	0.080228243	0
157	44	0.150172063	0.360025867	0
158	44	0.200443084	0.155052439	0
159	45	0.138259922	0.124521744	0
160	45	0.22157222	0.235024841	0
161	46	0.712626763	0.634822917	0
162	46	0.193357193	0.19060471	0
163	46	0.31951327	0.296927051	0
164	47	0.246688585	0.42890867	0
165	47	0.208308982	0.346899211	0
166	48	0.642298532	0.54848116	0
167	49	0.180629135	0.235024841	0
168	50	0.314918566	0.508224927	0
169	50	0.141928748	0.19060471	0
170	51	0.166094299	0.235024841	0
171	51	0.186772056	0.235024841	0
172	51	0.072630212	0.080228243	0
173	51	0.31645507	0.198721044	0
174	53	0.181785983	0.235024841	0
175	53	0.166424776	0.111926963	0
176	53	0.616084447	0.593093886	0
177	54	0.093669801	0.259293294	0
178	54	0.321637351	0.296927051	0
179	55	0.165102315	0.296927051	0
180	55	0.100482596	0.172010236	0
181	55	0.161365343	0.296927051	0
182	55	0.043212879	0.080228243	0
183	55	0.021477427	0.080228243	0
184	55	0.421185977	0.760650864	0
185	56	0.178081219	0.080228243	0
186	56	0.18918715	0.235024841	0
187	56	0.356310206	0.393490819	0
188	59	0.153206813	0.080228243	0
189	60	0.068392231	0.080228243	0
190	61	0.094294007	0.172010236	0
191	63	0.166598472	0.124521744	0
192	66	0.42567948	0.393490819	0
193	66	0.526749488	0.54848116	0
194	66	0.181896664	0.19060471	0
195	67	0.214515757	0.198721044	0
196	68	0.150524794	0.124521744	0
197	69	0.292205033	0.172010236	0
198	79	0.712193457	0.798484268	0
199	1	0.583024405	0.634822917	0
200	2	0.600851756	0.676511917	0
201	3	0.786860273	0.798484268	1
202	3	0.157612248	0.172010236	0
203	4	0.332814639	0.346899211	1
204	6	0.830956515	0.798484268	1
205	6	0.840155254	0.798484268	0
206	6	0.553530869	0.634822917	0
207	6	0.315701623	0.287817985	1
208	6	0.437044472	0.469270401	1
209	7	0.871119574	0.897065966	1
210	7	0.580709733	0.760650864	0
211	8	0.62592667	0.393490819	1
212	9	0.185559687	0.172010236	1
213	9	0.588820744	0.760650864	1
214	10	0.319417399	0.316320044	1
215	10	0.33160373	0.346899211	0
216	10	0.453443927	0.469270401	0
217	10	0.406422923	0.469270401	1
218	10	0.39822221	0.417097983	0
219	11	0.524293253	0.576104742	1
220	11	0.495608178	0.508224927	1
221	11	0.391012751	0.393490819	0
222	11	0.352563868	0.287817985	1
223	12	0.445299619	0.360025867	1
224	12	0.831295583	0.897065966	1
225	12	0.469945088	0.469270401	1
226	12	0.202217841	0.212692188	0
227	12	0.207194733	0.172010236	0
228	14	0.428256834	0.259293294	1
229	15	0.298569434	0.269813502	0
230	16	0.430290367	0.360025867	0
231	16	0.607317373	0.508224927	1
232	16	0.381561723	0.346899211	1
233	16	0.797780803	0.897065966	1
234	16	0.247652042	0.124521744	0
235	16	0.892649525	0.798484268	1
236	17	0.231075896	0.235024841	0
237	17	0.630666123	0.676511917	1
238	17	0.481473395	0.417097983	1
239	19	0.86303618	0.897065966	1
240	19	0.588932212	0.469270401	0
241	19	0.750026684	0.760650864	1
242	20	0.680270095	0.760650864	1
243	22	0.140918844	0.124521744	0
244	22	0.548426066	0.42890867	1
245	23	0.539891947	0.469270401	1
246	23	0.468265467	0.417097983	1
247	25	0.38739743	0.360025867	0
248	25	0.634771671	0.676511917	0
249	25	0.161373379	0.080228243	0
250	26	0.502483525	0.634822917	1
251	26	0.44334836	0.508224927	1
252	26	0.367421524	0.259293294	1
253	27	0.596929567	0.593093886	1
254	27	0.534031624	0.417097983	1
255	28	0.462231131	0.508224927	1
256	28	0.549352217	0.634822917	1
257	28	0.528973873	0.634822917	0
258	28	0.275518504	0.269813502	0
259	30	0.603961099	0.676511917	1
260	30	0.733549875	0.760650864	0
261	30	0.238512741	0.198721044	1
262	32	0.480872767	0.42890867	1
263	32	0.212662894	0.19060471	0
264	33	0.625021729	0.676511917	1
265	34	0.667983011	0.798484268	1
266	34	0.201760708	0.124521744	0
267	35	0.527157123	0.508224927	1
268	42	0.486711179	0.469270401	0
269	43	0.658787159	0.634822917	0
270	45	0.258972755	0.269813502	0
271	47	0.570310016	0.676511917	0
272	50	0.399333002	0.393490819	0
273	51	0.334825297	0.393490819	0
274	51	0.310556977	0.360025867	0
275	55	0.184827351	0.212692188	0
276	62	0.459928213	0.393490819	0
277	64	0.168742797	0.155052439	0
278	66	0.11512454	0.111926963	0
279	67	0.199645493	0.155052439	0
280	71	0.333873735	0.360025867	0
281	72	0.21830658	0.198721044	0
282	72	0.366296392	0.360025867	0
283	73	0.418849544	0.508224927	0
284	75	0.291995257	0.296927051	0
285	75	0.113894579	0.111926963	0
286	75	0.524039547	0.469270401	0
287	75	0.699397852	0.798484268	0
288	75	0.754438182	0.798484268	0
289	76	0.34809993	0.508224927	0
290	76	0.372196936	0.393490819	0
291	77	0.477036177	0.508224927	0
292	77	0.425921102	0.42890867	0
293	77	0.148115427	0.124521744	0
294	78	0.30324613	0.360025867	0
295	80	0.678351367	0.676511917	0
296	80	0.316182344	0.316320044	0
297	81	0.373617302	0.360025867	0
298	81	0.427526883	0.469270401	0
299	83	0.210327432	0.19060471	0
300	83	0.230657233	0.235024841	0
301	83	0.632739426	0.676511917	0
302	83	0.449817165	0.508224927	0
303	85	0.179175975	0.172010236	0
304	85	0.171007337	0.172010236	0
305	86	0.498717999	0.634822917	0
306	87	0.344931468	0.296927051	0
307	87	0.269611447	0.393490819	0
308	88	0.58364304	0.634822917	0
309	88	0.335235696	0.296927051	0
310	88	0.19810862	0.198721044	0
311	89	0.350195679	0.360025867	0
312	89	0.447676796	0.469270401	0
313	89	0.329014037	0.296927051	0
314	90	0.288004846	0.360025867	0
315	92	0.094861898	0.080228243	0
316	92	0.215628756	0.19060471	0
317	93	0.273048907	0.269813502	0
318	93	0.466476893	0.508224927	0
319	94	0.414683602	0.360025867	0
320	94	0.153271906	0.124521744	0
321	94	0.271932116	0.269813502	0
322	94	0.423218213	0.42890867	0
323	96	0.353629115	0.393490819	0
324	97	0.613593889	0.634822917	0
325	98	0.719272495	0.798484268	0
326	99	0.153620693	0.19060471	0
327	99	0.304919456	0.346899211	0
328	99	0.331756589	0.269813502	0
329	100	0.321557488	0.346899211	0
330	101	0.344193998	0.346899211	0
331	102	0.490190633	0.508224927	0
332	103	0.191508336	0.212692188	0
333	121	0.166785097	0.124521744	0
334	122	0.192835145	0.172010236	0
335	123	0.104925245	0.080228243	0
336	123	0.113803903	0.080228243	0
337	123	0.301111172	0.259293294	0
338	124	0.155233227	0.124521744	0
339	125	0.384493072	0.417097983	0
340	125	0.302745353	0.19060471	0
341	126	0.231749132	0.198721044	0
342	126	0.240356221	0.212692188	0
343	127	0.160570599	0.124521744	0
